# Supplementary material for: Examination of S-Locus Regulated Differential Expression in Primula vulgaris Floral Development
Source: Plants (Basel). 2018 May 2;7(2):38. doi: 10.3390/plants7020038 (PMC6027539; doi:10.3390/plants7020038)
Supplement: Supplementary file 1 [file plants-07-00038-s001.zip]

Archive with 2 entries (2 files):
- Burrows_McCubbin_Supplemental_Tables1_4.xlsx
- Burrows_McCubbin_Supplemental_Tables5_8.xlsx
