# Supplementary material for: Examination of S-Locus Regulated Differential Expression in Primula vulgaris Floral Development
Source: Plants (Basel). 2018 May 2;7(2):38. doi: 10.3390/plants7020038 (PMC6027539; doi:10.3390/plants7020038)
Supplement: Supplementary file 1 [file plants-07-00038-s001.zip › Burrows_McCubbin_Supplemental_Tables1_4.xlsx]

## Sheet: Table S1
3-4 mm S-locus up-regulated transcripts
Transcript	Fold Change	FDR p-value correction	Pin 3-4mm Expression Values	Thrum 3-4mm Expression Values	Length (bp)	Homology Based Description
C1043	?	0	0	233.162	391	protein
C5751	23.063	0	3.396	78.314	215	PREDICTED: uncharacterized protein LOC100782981 [Glycine max]
C16205	20.966	0	6.791	142.389	406	hypothetical protein VITISV_022569 [Vitis vinifera]
C388	12.318	0	33.957	418.269	1038	ycf20-like protein isoform 2
C362	10.236	0	115.453	1181.83	1613	flavonol synthase
C7360	9.585	0	11.885	113.911	1312	probable pectinesterase pectinesterase inhibitor 41-like
C2362	8.78	0	13.583	119.251	648	rrna intron-encoded homing endonuclease
C10086	8.768	0	18.676	163.748	855	cytochrome p450 liketbp
C2409	8.571	0	57.727	494.803	186	PREDICTED: uncharacterized protein LOC100801029 [Glycine max]
C3562	8.548	0	22.072	188.666	801	cspl4_vitvi ame: full=casp-like protein vit_17s0000g00560
C6485	8.087	0	106.964	865.015	1204	cytochrome p450 liketbp
C3012	8.016	0	28.863	231.383	675	antifungal protein ginkbilobin-2-like
C2613	7.614	0	32.259	245.622	825	aspartic proteinase nepenthesin-1
C782	7.413	0	23.77	176.207	667	aspartic proteinase nepenthesin-1
C5200	7.374	0	49.237	363.093	616	cytochrome p450 liketbp
C706	6.968	0	168.086	1171.15	791	predicted protein [Populus trichocarpa]
C5191	6.693	0	22.072	147.729	1017	rrna intron-encoded homing endonuclease
C758	6.604	0	16.978	112.132	678	PREDICTED: uncharacterized protein LOC100803853 [Glycine max]
C2007	6.552	0	27.165	177.987	602	senescence-associated protein
C437	6.455	0	32.259	208.244	744	non-specific lipid transfer protein precursor
C4993	6.44	0	23.77	153.068	831	hypothetical protein MTR_5g051110 [Medicago truncatula]
C3278	6.334	0	40.748	258.081	1061	ascorbate peroxidase
C2495	6.116	0	276.748	1692.65	166	hypothetical protein MTR_029s0005 [Medicago truncatula]
C2369	5.995	0	54.331	325.716	670	hsp11_dauca ame: full= kda class i heat shock protein ame: full=clone
C5321	5.841	0	35.655	208.244	829	rrna intron-encoded homing endonuclease
C4602	5.661	0	25.468	144.169	639	rrna intron-encoded homing endonuclease
C3953	5.645	0	22.072	124.591	804	thaumatin-like protein 3
C1974	5.297	0	32.259	170.867	648	hypothetical protein SORBIDRAFT_1368s002010 [Sorghum bicolor]
C11693	5.267	0	69.612	366.652	771	hypothetical protein MTR_5g051050, partial [Medicago truncatula]
C916	4.674	0	288.633	1349.14	1972	probable pectate lyase 15
C4964	4.67	0	37.353	174.427	371	No Hit
C768	4.6	0	83.194	382.671	1576	aspartic proteinase nepenthesin-1
C3583	4.516	0	44.144	199.345	1664	xylem serine proteinase 1
C1775	4.488	0	54.331	243.842	540	senescence-associated protein
C6344	4.414	0	32.259	142.389	1287	zinc transporter 10
C2578	4.407	0	83.194	366.652	1075	gdsl esterase lipase exl3-like
C723	4.229	0	49.237	208.244	959	tubulin beta-2 beta-3 chain
C532	4.22	0	132.432	558.878	1012	cell wall-associated partial
C978	4.148	0	39.05	161.968	676	receptor for activated c kinase 1c
C1121	4.038	0	45.842	185.106	393	No Hit
C1885	3.942	0	84.892	334.615	1308	auxin-induced protein 5ng4-like
C520	3.714	0	59.424	220.703	579	s6 ribosomal protein
C3720	3.704	0	127.338	471.665	2304	phosphoenolpyruvate carboxykinase
C2829	3.645	0	74.705	272.32	190	cytochrome p450 liketbp
C1804	3.62	0	127.338	460.985	836	senescence-associated protein
C5262	3.596	0	134.13	482.344	2707	retrotransposon ty1-copia subclass
C6348	3.568	0	105.266	375.552	2542	cation h+ exchanger
C165	3.484	0	714.791	2490.03	929	rrna intron-encoded homing endonuclease
C1909	3.455	0	74.705	258.081	2152	adenosylhomocysteinase
C4188	3.431	0	56.029	192.226	691	PREDICTED: uncharacterized protein LOC100793251 [Glycine max]
C5302	3.338	0	110.36	368.432	1161	predicted protein [Populus trichocarpa]
C2772	3.279	0	66.216	217.144	604	hypothetical protein MTR_5g051010 [Medicago truncatula]
C2885	3.261	0	76.403	249.181	909	senescence-associated protein
C1379	3.184	0	225.813	719.066	1751	catalase
C10953	3.162	0	101.871	322.156	146	No Hit
C2616	3.065	0	156.201	478.784	1603	ubx domain-containing protein 8-
C1318	3.022	0	246.187	743.984	810	atp synthase subunit beta
C926	41.932	3.401e-14	1.698	71.195	593	flavonol synthase
C5410	6.395	3.401e-14	16.978	108.572	660	kda class ii heat shock
C12764	5.092	5.032e-14	23.77	121.031	501	No Hit
C1825	3.058	9.796e-14	61.122	186.886	1065	fasciclin-like arabinogalactan protein 14
C2317	7.076	2.226e-13	13.583	96.113	522	60s ribosomal protein l38
C378	5.718	2.533e-13	18.676	106.792	750	rrna intron-encoded homing endonuclease
C911	38.788	4.064e-13	1.698	65.855	798	protein sku5-like 11
C3478	4.682	4.358e-13	25.468	119.251	704	abscisic stress ripening
C4093	5.08	5.27e-13	22.072	112.132	821	cytochrome p450 like_tbp
C2460	3.844	8.13e-13	35.655	137.05	1630	globulin-like protein
C403	5.346	7.018e-11	16.978	90.773	717	non-specific lipid transfer protein
C1569	5.707	7.164e-11	15.281	87.213	349	serine hydroxymethyltransferase
C1586	3.444	2.534e-10	35.655	122.811	554	60s acidic ribosomal protein p0
C3868	16.773	3.083e-10	3.396	56.956	152	No Hit
C309	9.435	5.597e-10	6.791	64.075	650	chalcone synthase
C1951	3.866	6.921e-10	27.165	105.012	557	atp synthase subunit epsilon
C2056	3.866	6.921e-10	27.165	105.012	1049	capsid protein
C4114	11.531	1.002e-09	5.094	58.736	296	rrna intron-encoded homing endonuclease
C2418	29.353	1.059e-09	1.698	49.836	509	No Hit
C14847	?	1.329e-09	0	44.497	173	d-aminoacyl-trna deacylase
C2823	3.24	1.513e-09	37.353	121.031	661	galactose oxidase
C3406	3.24	1.513e-09	37.353	121.031	333	hypothetical protein DICPUDRAFT_160192 [Dictyostelium purpureum]
C589	3.476	1.529e-09	32.259	112.132	572	60s ribosomal protein l24
C7242	5.242	1.632e-09	15.281	80.094	765	cytosolic class ii small heat shock protein hct2
C6667	4.574	3.018e-09	18.676	85.434	1887	nitrate transporter -like
C15970	6.639	3.634e-09	10.187	67.635	126	No Hit
C3430	27.256	5.927e-09	1.698	46.277	545	tetrahydroxychalcone 2 -glucosyltransferase
C10474	3.774	7.029e-09	25.468	96.113	893	hypothetical protein VITISV_018114 [Vitis vinifera]
C3573	3.774	7.029e-09	25.468	96.113	1796	adenosylhomocysteinase s-adenosyl-l-homocysteine hydrolase
C15127	?	7.407e-09	0	40.937	80	No Hit
C564	14.676	9.085e-09	3.396	49.836	734	lipid transfer protein
C200	26.208	1.405e-08	1.698	44.497	612	40s ribosomal protein
C1721	4.613	1.531e-08	16.978	78.314	821	cytochrome p450 liketbp
C3534	3.538	2.422e-08	27.165	96.113	1271	protein
C16190	4.106	2.502e-08	20.374	83.654	311	dna polymerase delta small subunit
C13227	3.473	4.788e-08	27.165	94.333	450	Tar1p [Medicago truncatula]
C2614	4.019	5.101e-08	20.374	81.874	451	pyrroline-5-carboxylate reductase
C513	4.403	6.85e-08	16.978	74.754	752	translationally-controlled tumor protein
C7374	4.403	6.85e-08	16.978	74.754	1165	abc transporter family protein
C4698	3.33	7.577e-08	28.863	96.113	461	No Hit
C420	24.111	7.852e-08	1.698	40.937	756	glycine-rich rna-binding protein 7
C2856	7.862	7.919e-08	6.791	53.396	256	gdsl esterase lipase
C6517	7.862	7.919e-08	6.791	53.396	441	actin
C14748	13.104	1.182e-07	3.396	44.497	514	dna-binding protein
C5339	3.494	1.188e-07	25.468	88.993	1801	pectinesterase 3-like
C584	4.098	1.243e-07	18.676	76.534	706	pollen allergen-like protein
C6053	4.098	1.243e-07	18.676	76.534	1717	lysine histidine transporter
C950	4.298	1.441e-07	16.978	72.975	930	predicted protein [Populus trichocarpa]
C5323	3.268	1.486e-07	28.863	94.333	630	hypothetical protein MTR_5g051000 [Medicago truncatula]
C145	9.435	1.533e-07	5.094	48.056	858	ests gb
C2324	23.063	1.843e-07	1.698	39.157	500	fibroin 1a
C6157	5.242	1.919e-07	11.885	62.295	1063	atp synthase subunit beta
C1507	12.58	2.699e-07	3.396	42.717	496	40s ribosomal protein s9
C158	4.426	3.393e-07	15.281	67.635	648	tonoplast intrinsic
C2925	3.756	4.334e-07	20.374	76.534	1051	pinus taeda anonymous locus umn_cl90C1_04 genomic sequence
C9032	3.756	4.334e-07	20.374	76.534	851	hypothetical protein RCOM_1158870 [Ricinus communis]
C6421	?	5.509e-07	0	32.038	701	glo protein
C448	4.586	8.041e-07	13.583	62.295	600	21 kda protein
C910	3.028	8.241e-07	30.561	92.553	880	50s ribosomal protein l9-like
C2155	?	1.312e-06	0	30.258	482	chaperone protein
C10854	4.193	1.48e-06	15.281	64.075	325	protein
C598	4.455	1.7e-06	13.583	60.515	574	chalcone synthase
C1002	4.792	1.883e-06	11.885	56.956	796	psbo_sollc ame: full=oxygen-evolving enhancer protein chloroplastic short=oee1 ame: full=33 kda subunit of oxygen evolving system of photosystem ii ame: full=33 kda thylakoid membrane protein ame: full=oec 33 kda subunit flags: precursor
C10951	5.871	2.064e-06	8.489	49.836	266	domain-containing receptor-like kinase
C4464	3.717	2.145e-06	18.676	69.415	922	atp synthase subunit beta
C1905	3.295	2.222e-06	23.77	78.314	598	hypersensitive-induced reaction protein 2
C7409	11.007	3.323e-06	3.396	37.377	165	predicted protein [Populus trichocarpa]
C6574	4.324	3.514e-06	13.583	58.736	1475	glutamate dehydrogenase 2
C1543	5.067	4.325e-06	10.187	51.616	697	No Hit
C1700	3.22	4.341e-06	23.77	76.534	887	delta-8 sphingolipid desaturase
C1411	6.552	4.396e-06	6.791	44.497	525	rrna intron-encoded homing endonuclease
C6809	6.552	4.396e-06	6.791	44.497	920	embryo-specific protein
C2	3.014	5.003e-06	27.165	81.874	1588	af151216_1proline-rich protein
C6339	18.87	5.405e-06	1.698	32.038	574	pectinesterase 3-like
C3357	3.96	6.163e-06	15.281	60.515	1013	myb transcription factor eobii
C3908	3.96	6.163e-06	15.281	60.515	473	senescence-associated protein
C15636	?	7.077e-06	0	26.698	111	No Hit
C7382	?	7.077e-06	0	26.698	608	mads-domain transcription partial
C9444	?	7.077e-06	0	26.698	2453	probable serine threonine-protein kinase wnk4-like
C393	10.483	7.417e-06	3.396	35.597	1354	40s ribosomal protein
C8406	10.483	7.417e-06	3.396	35.597	652	No Hit
C873	3.145	8.249e-06	23.77	74.754	580	40s ribosomal protein s3a
C11312	7.688	8.926e-06	5.094	39.157	554	atp-dependent helicase brm-like
C7408	3.226	1.065e-05	22.072	71.195	600	No Hit
C1232	3.844	1.251e-05	15.281	58.736	545	No Hit
C1840	3.844	1.251e-05	15.281	58.736	1594	monooxygenase 1
C148	3.32	1.324e-05	20.374	67.635	856	ribosomal protein s6
C1295	4.062	1.474e-05	13.583	55.176	1086	40s ribosomal protein s11
C10081	4.343	1.697e-05	11.885	51.616	673	par-1a protein
C13475	4.343	1.697e-05	11.885	51.616	301	domain-containing receptor-like kinase
C1854	4.343	1.697e-05	11.885	51.616	1575	inorganic phosphate
C26	4.717	1.875e-05	10.187	48.056	696	lipid binding
C7864	3.564	2.034e-05	16.978	60.515	582	heat shock protein 70
C8462	3.564	2.034e-05	16.978	60.515	232	No Hit
C11784	6.028	2.061e-05	6.791	40.937	1036	phenylcoumaran benzylic ether reductase
C12014	6.028	2.061e-05	6.791	40.937	1148	late elongated hypocotyl and circadian clock associated-1-like protein 1
C52	16.773	2.811e-05	1.698	28.478	863	aquaporin pip2-8
C5341	16.773	2.811e-05	1.698	28.478	3032	protein
C626	3.931	2.952e-05	13.583	53.396	1236	pectate lyase 3
C1587	9.435	3.791e-05	3.396	32.038	734	40s ribosomal protein s19
C585	?	3.802e-05	0	23.138	866	proline-rich protein
C6518	?	3.802e-05	0	23.138	255	No Hit
C3566	3.064	3.802e-05	22.072	67.635	833	ap2 domain class transcription factor
C259	4.543	3.92e-05	10.187	46.277	700	glyceraldehyde-3-phosphate dehydrogenase
C9015	5.032	4.266e-05	8.489	42.717	473	protein
C1781	6.989	4.279e-05	5.094	35.597	651	at5g39570 mij24_40
C4882	6.989	4.279e-05	5.094	35.597	1055	indoleacetic acid-induced-like protein
C1333	5.766	4.422e-05	6.791	39.157	472	cell wall-associated hydrolase
C10263	3.8	5.862e-05	13.583	51.616	622	nuclease pa3
C1163	3.8	5.862e-05	13.583	51.616	847	alpha tubulin
C10055	15.725	6.353e-05	1.698	26.698	462	mitochondrial import receptor subunit tom22 homolog 2
C9633	15.725	6.353e-05	1.698	26.698	684	protein
C15990	4.043	6.948e-05	11.885	48.056	232	diphthamide biosynthesis protein 3
C3147	4.043	6.948e-05	11.885	48.056	509	No Hit
C6795	3.355	7.702e-05	16.978	56.956	576	two-component response regulator protein
C16428	?	8.656e-05	0	21.358	608	No Hit
C38	?	8.656e-05	0	21.358	1847	nucleic acid binding protein
C5955	3.058	9.081e-05	20.374	62.295	737	proteasome subunit alpha
C901	3.894	0.0001377	11.885	46.277	427	No Hit
C13033	14.676	0.0001426	1.698	24.918	938	prolyl endopeptidase
C15908	14.676	0.0001426	1.698	24.918	193	39s ribosomal protein mitochondrial-like
C272	14.676	0.0001426	1.698	24.918	695	pg1 protein
C2521	8.386	0.0001831	3.396	28.478	520	eukaryotic translation elongation
C8081	8.386	0.0001831	3.396	28.478	1355	3-hydroxyisobutyryl- hydrolase 1-like
C852	4.613	0.0001831	8.489	39.157	721	atpase beta subunit
C6397	?	0.000197	0	19.579	875	cspl1_betmr ame: full=casp-like protein ni6
C15791	5.242	0.000197	6.791	35.597	335	kda class ii heat shock protein
C9570	5.242	0.000197	6.791	35.597	656	subtilisin-like protease-like
C325	6.29	0.0001977	5.094	32.038	461	cell wall-associated partial
C3750	6.29	0.0001977	5.094	32.038	610	lipid transfer protein
C644	6.29	0.0001977	5.094	32.038	371	elongation factor 1 alpha
C7141	6.29	0.0001977	5.094	32.038	689	No Hit
C5364	3.05	0.0002151	18.676	56.956	946	caleosin-related family protein
C129	3.538	0.0002225	13.583	48.056	981	s-adenosyl-l-homocysteine hydrolase
C562	3.538	0.0002225	13.583	48.056	875	methionine synthase
C4965	3.145	0.0002701	16.978	53.396	262	hypothetical protein MTR_4g111700 [Medicago truncatula]
C3598	13.628	0.0003167	1.698	23.138	502	rna-dependent rna polymerase
C13164	4.019	0.0003176	10.187	40.937	1418	phytochrome a1
C1099	4.403	0.0003662	8.489	37.377	663	protein phosphatase
C3111	4.403	0.0003662	8.489	37.377	555	seed maturation protein
C5582	4.403	0.0003662	8.489	37.377	1052	l-type lectin-domain containing receptor kinase -like
C1104	5.94	0.0004158	5.094	30.258	609	hsp70 protein
C424	5.94	0.0004158	5.094	30.258	751	transport protein particle subunit
C1332	?	0.0004368	0	17.799	967	60s ribosomal protein l10a-1
C16004	?	0.0004368	0	17.799	135	No Hit
C16072	?	0.0004368	0	17.799	120	at1g76250-like partial
C8663	3.04	0.0005026	16.978	51.616	374	low temperature and salt responsive protein
C1084	3.594	0.0005213	11.885	42.717	445	No Hit
C164	3.594	0.0005213	11.885	42.717	681	cationic peroxidase
C5439	3.594	0.0005213	11.885	42.717	553	atpase splayed
C8597	3.844	0.000632	10.187	39.157	1192	gibberellin 20-oxidase
C14843	12.58	0.0007013	1.698	21.358	283	ribosome biogenesis protein bop1 homolog
C15318	12.58	0.0007013	1.698	21.358	217	No Hit
C16540	12.58	0.0007013	1.698	21.358	332	atp synthase subunit beta
C433	12.58	0.0007013	1.698	21.358	389	No Hit
C9386	12.58	0.0007013	1.698	21.358	460	dihydropteroate synthase
C381	3.276	0.0008104	13.583	44.497	829	protein aatf-like
C9203	3.276	0.0008104	13.583	44.497	730	dna repair protein xp-
C1588	4.717	0.0008244	6.791	32.038	492	No Hit
C586	4.717	0.0008244	6.791	32.038	551	nascent polypeptide-associated complex subunit alpha-like protein
C6611	4.717	0.0008244	6.791	32.038	1224	coiled-coil domain-containing protein
C1217	7.338	0.0008436	3.396	24.918	590	amp dependent
C1253	5.591	0.0008705	5.094	28.478	667	rab proteins geranylgeranyltransferase component a-like
C15397	5.591	0.0008705	5.094	28.478	214	transcription factor bhlh66-like
C6974	5.591	0.0008705	5.094	28.478	544	cdgsh iron-sulfur domain-containing protein 2-like
C11861	?	0.0009797	0	16.019	462	rna recognition motif-containing protein
C12055	?	0.0009797	0	16.019	494	No Hit
C5333	?	0.0009797	0	16.019	462	alpha-xylosidase isoform 1
C1400	3.444	0.0009939	11.885	40.937	598	atp synthase beta chain mitochondrial
C1819	3.444	0.0009939	11.885	40.937	468	60s ribosomal protein
C6424	3.444	0.0009939	11.885	40.937	756	like transporter
C91	3.444	0.0009939	11.885	40.937	556	thiazole biosynthetic enzyme

## Sheet: Table S2
3-4 mm S-locus down-regulated transcripts
Transcript	Fold Change	FDR p-value correction	Pin 3-4mm Expression Values	Thrum 3-4mm Expression Values	Length (bp)	Homology Based Description
C5009	-?	0	120.547	0	872	alpha dioxygenase
C6628	-?	0	147.712	0	1353	cytochrome p450
C7996	-?	0	212.23	0	1382	alpha-dioxygenase 2
C8894	-?	0	71.309	0	495	wound-induced protein win2
C270	-3.056	0	293.727	96.113	1059	uncharacterized oxidoreductase at4g09670-like
C1131	-3.081	0	405.784	131.71	1439	PREDICTED: uncharacterized protein LOC100252479 [Vitis vinifera]
C247	-3.096	0	854.014	275.879	662	lipid transfer protein
C1246	-3.18	0	1273.38	400.47	1920	glycine-rich protein
C190	-3.192	0	295.424	92.553	3336	vitamin-b12 independent methionine 5-methyltetrahydropteroyltriglutamate-homocysteine
C1945	-3.243	0	346.36	106.792	641	No Hit
C494	-3.252	0	254.676	78.314	934	uncharacterized oxidoreductase at4g09670-like
C2635	-3.253	0	353.151	108.572	1334	PREDICTED: uncharacterized protein LOC100245004 [Vitis vinifera]
C5270	-3.327	0	242.791	72.975	1610	3-ketoacyl- synthase 10-like
C781	-3.369	0	383.712	113.911	1842	plastid lipid associated protein chrc
C5055	-3.611	0	179.971	49.836	1458	auxin-induced protein 5ng4 isoform 1
C4442	-3.651	0	188.46	51.616	1119	xyloglucan endotransglucosylase hydrolase protein 2
C3585	-3.657	0	195.252	53.396	1023	beta-expansin 1a
C2763	-3.663	0	325.986	88.993	1391	erd7 protein
C4353	-3.671	0	215.626	58.736	1753	pectate lyase
C2918	-3.729	0	292.029	78.314	954	metallothiol transferase fosb
C734	-3.841	0	1298.85	338.175	1183	plastid-lipid-associated protein
C2670	-3.872	0	234.302	60.515	1029	heat stress transcription factor b-3
C1520	-3.901	0	1166.42	299.018	1366	myristoyl-acyl carrier protein chloroplastic-like
C678	-3.954	0	1168.12	295.458	717	PREDICTED: phylloplanin [Vitis vinifera]
C2250	-3.956	0	528.029	133.49	1537	purple acid phosphatase
C2691	-4.068	0	383.712	94.333	1274	phosphatidylinositol transfer protein pdr17
C1704	-4.087	0	894.763	218.924	1403	PREDICTED: uncharacterized protein LOC100261012 [Vitis vinifera]
C2723	-4.126	0	293.727	71.195	1752	glycine-rich protein
C2866	-4.163	0	162.993	39.157	941	conserved hypothetical protein [Ricinus communis]
C249	-4.388	0	273.353	62.295	1101	PREDICTED: uncharacterized protein LOC100264864 [Vitis vinifera]
C4393	-4.452	0	190.158	42.717	1529	gibberellin 20-oxidase
C28	-4.453	0	2052.69	460.985	1143	zinc finger
C1702	-4.548	0	453.324	99.673	896	asparagine synthetase
C1367	-4.633	0	1434.68	309.697	1950	l-ascorbate oxidase homolog
C1358	-4.707	0	511.05	108.572	3293	protein
C2296	-4.96	0	618.014	124.591	1478	beta- -galactosyltransferase 8
C1111	-5.07	0	1290.36	254.521	1549	calreticulin
C2474	-5.202	0	592.547	113.911	1251	cysteine proteinase
C5813	-5.723	0	132.432	23.138	1530	glucan -beta-glucosidase
C2035	-5.832	0	1276.78	218.924	2392	alpha-n-arabinofuranosidase 1
C5278	-5.86	0	146.014	24.918	944	taxadien-5-alpha-ol o-acetyltransferase
C4248	-6.078	0	378.619	62.295	1879	l-gulonolactone oxidase-like
C1833	-6.353	0	599.338	94.333	1205	dwarf 27
C1722	-6.627	0	448.23	67.635	820	thaumatin-like protein
C4896	-7.711	0	164.691	21.358	822	bifunctional dihydroflavonol 4-reductase flavanone 4-reductase-like
C843	-8.186	0	1253.01	153.068	861	conserved hypothetical protein [Ricinus communis]
C5560	-8.585	0	229.209	26.698	1137	mip nip subfamily
C1138	-8.691	0	139.223	16.019	554	gdsl esterase lipase at2g04570-like
C786	-9.403	0	117.151	12.459	666	gast1 protein
C7057	-11.829	0	105.266	8.899	849	cyanidin-3-o-glucoside 2-o-glucuronosyltransferase-like
C1777	-12.011	0	470.302	39.157	1526	hydrolyzing o-glycosyl
C4663	-12.507	0	200.345	16.019	1402	hydroxycinnamoyl shikimate quinate hydroxycinnamoyltransferase-like protein
C3220	-12.56	0	268.259	21.358	1121	3-ketoacyl- synthase 11-like
C2837	-13.295	0	378.619	28.478	1364	2-oxoglutarate-dependent dioxygenase
C4542	-14.445	0	179.971	12.459	959	No Hit
C4763	-14.547	0	103.568	7.119	1059	dwarf 27
C779	-14.581	0	181.669	12.459	576	gast1 protein
C3314	-19.317	0	137.525	7.119	682	hydrolyzing o-glycosyl
C2967	-20.223	0	179.971	8.899	984	hydrolyzing o-glycosyl
C963	-22.258	0	118.849	5.34	412	tonoplast intrinsic
C3289	-26.948	0	383.712	14.239	1148	11-beta-hydroxysteroid dehydrogenase-like
C5274	-35.772	0	127.338	3.56	761	protein lurp-one-related 6-like
C4908	-42.926	0	76.403	1.78	367	metallothionein-like protein
C82	-66.774	0	118.849	1.78	1373	nucleic acid binding
C6676	-?	1.749e-14	67.914	0	221	protease inhibitor seed storage lipid transfer protein family protein
C8868	-15.263	2.611e-14	81.496	5.34	478	protease inhibitor 2
C1320	-4.293	4.232e-14	137.525	32.038	622	protein
C3977	-6.105	5.032e-14	108.662	17.799	674	transmembrane protein 56-like
C5002	-5.406	6.619e-14	115.453	21.358	1051	sex determination protein tasselseed-2-like
C367	-20.986	6.619e-14	74.705	3.56	950	peptidyl-prolyl cis-trans isomerase
C1497	-14.627	1.219e-13	78.101	5.34	491	protease inhibitor ii
C6246	-3.13	1.861e-13	178.273	56.956	1409	3-ketoacyl- synthase 6-like
C7156	-4.99	3.14e-13	115.453	23.138	1564	cytokinin hydroxylase-like
C5418	-3.863	6.532e-13	137.525	35.597	1062	cysteine proteinase
C7260	-4.352	7.21e-13	123.942	28.478	1120	polygalacturonase precursor
C4354	-6.677	7.21e-13	95.079	14.239	482	cysteine proteinase
C2385	-?	8.547e-13	59.424	0	498	No Hit
C46	-4.633	1.424e-12	115.453	24.918	674	major latex
C4734	-3.25	2.5e-12	156.201	48.056	1211	alternative oxidase
C7160	-7.79	4.642e-12	83.194	10.679	774	translation initiation factor eif-3 subunit 7
C1592	-4.324	6.268e-12	115.453	26.698	2442	beta-galactosidase
C9794	-13.037	7.283e-12	69.612	5.34	814	mate efflux family protein dtx1-like
C3813	-3.869	1.17e-11	123.942	32.038	1172	beta-carotene hydroxylase
C1325	-4.849	1.197e-11	103.568	21.358	376	af454959_1senescence-associated cysteine protease
C2914	-3.109	3.379e-11	149.41	48.056	1073	eugenol synthase
C9892	-?	5.781e-11	50.935	0	557	kunitz-like protease partial
C4601	-31.479	5.839e-11	56.029	1.78	815	probable fructose-bisphosphate aldolase chloroplastic-like
C8952	-5.962	7.621e-11	84.892	14.239	2101	p-glycoprotein 9
C6247	-3.082	1.397e-10	142.619	46.277	1368	glycine-rich protein
C1338	-3.235	2.141e-10	132.432	40.937	1918	hexose transporter
C6086	-4.531	2.291e-10	96.777	21.358	1000	transmembrane protein 56-like
C6781	-5.723	3.547e-10	81.496	14.239	915	multidrug resistance
C7277	-11.447	4.362e-10	61.122	5.34	1381	tyrosine aminotransferase
C955	-3.943	4.437e-10	105.266	26.698	563	disease resistance-responsive family protein
C7539	-15.74	5.884e-10	56.029	3.56	508	No Hit
C7096	-3.1	6.597e-10	132.432	42.717	298	No Hit
C2099	-28.617	6.947e-10	50.935	1.78	677	expansin
C4221	-4.372	9.468e-10	93.381	21.358	2279	protein wax2-like
C2370	-3.271	9.83e-10	122.245	37.377	427	gast1 protein
C6642	-6.677	1.124e-09	71.309	10.679	938	anthocyanidin reductase-like
C7265	-15.263	1.312e-09	54.331	3.56	636	ist1-like protein
C6963	-8.824	1.415e-09	62.82	7.119	601	endo- -beta-glucanase precursor
C9318	-?	1.557e-09	44.144	0	827	threonine chloroplastic-like
C3876	-3.021	2.274e-09	129.036	42.717	1961	probable pectinesterase pectinesterase inhibitor 51-like
C4251	-3.122	3.059e-09	122.245	39.157	652	No Hit
C12019	-?	3.576e-09	42.446	0	484	cytochrome p450 monooxygenase cyp72a61
C346	-?	3.576e-09	42.446	0	2142	l-ascorbate oxidase homolog
C457	-3.561	2.619e-08	95.079	26.698	890	Mitochondrial protein, putative [Medicago truncatula]
C2961	-3.163	3.151e-08	106.964	33.817	2122	gt-2 factor
C7671	-4.163	3.257e-08	81.496	19.579	2778	p-loop containing nucleoside triphosphate hydrolase-like protein
C9882	-13.355	3.374e-08	47.54	3.56	585	bzip transcription factor-like protein
C1915	-6.677	4.289e-08	59.424	8.899	545	cysteine proteinase
C942	-3.053	5.081e-08	108.662	35.597	1270	cellulose synthase
C4070	-5.882	5.101e-08	62.82	10.679	788	glycine-rich protein
C4961	-9.539	5.21e-08	50.935	5.34	590	early-responsive to dehydration 7
C5730	-3.742	5.909e-08	86.59	23.138	722	fasciclin-like arabinogalactan family protein
C5619	-22.894	9.58e-08	40.748	1.78	652	soluble inorganic pyrophosphatase
C8989	-3.434	9.711e-08	91.683	26.698	1279	nadp-dependent alkenal double bond reductase p2
C9215	-5.723	1.091e-07	61.122	10.679	618	abc transporter c family member 9-like
C8412	-7.393	1.577e-07	52.633	7.119	1203	inactive rhomboid protein 1 isoform 1
C12002	-12.401	1.683e-07	44.144	3.56	978	predicted protein [Populus trichocarpa]
C5721	-12.401	1.683e-07	44.144	3.56	572	protein
C13863	-?	2.224e-07	33.957	0	230	No Hit
C8690	-?	2.224e-07	33.957	0	790	gdsl esterase lipase at1g29670
C5134	-3.596	2.25e-07	83.194	23.138	1606	late embryogenesis abundant hydroxyproline-rich glycoprotein
C9680	-5.565	2.275e-07	59.424	10.679	957	auxin-induced protein 5ng4
C1982	-8.903	2.513e-07	47.54	5.34	1288	xyloglucan endotransglucosylase hydrolase protein 2
C13839	-?	4.984e-07	32.259	0	966	chalcone synthase family protein
C8816	-?	4.984e-07	32.259	0	1093	lysosomal beta glucosidase-like
C10115	-4.531	5.372e-07	64.518	14.239	923	atp-binding cassette
C15730	-8.585	5.494e-07	45.842	5.34	336	cysteine proteinase
C4056	-3.16	5.776e-07	89.986	28.478	787	phenylalanine ammonia- partial
C1758	-6.916	7.288e-07	49.237	7.119	836	cobra-like 4 protein
C1124	-11.447	8.241e-07	40.748	3.56	1895	polyol transporter
C11553	-11.447	8.241e-07	40.748	3.56	543	protein
C2452	-5.914	8.789e-07	52.633	8.899	658	ap2 erf domain-containing transcription factor
C12464	-?	1.131e-06	30.561	0	409	cinnamoyl reductase
C13857	-?	1.131e-06	30.561	0	1124	malonyl- isoflavone 7-o-glucoside-6 -o-malonyltransferase
C6970	-3.498	1.787e-06	74.705	21.358	1216	nad -binding rossmann-fold-containing protein
C2448	-10.97	1.839e-06	39.05	3.56	540	gtp-binding nuclear protein ran-3-like
C8710	-5.088	2.064e-06	54.331	10.679	531	No Hit
C7627	-4.028	2.156e-06	64.518	16.019	836	nuclear transcription factor y subunit c-4
C9899	-4.028	2.156e-06	64.518	16.019	1348	capsular polysaccharide biosynthesis glycosyltransferase capm
C10261	-19.078	2.42e-06	33.957	1.78	245	enolase, putative [Ricinus communis]
C15859	-?	2.549e-06	28.863	0	179	No Hit
C189	-?	2.549e-06	28.863	0	1727	polygalacturonase [Salix gilgiana]
C347	-6.439	3.323e-06	45.842	7.119	932	lipid transfer protein
C7743	-6.439	3.323e-06	45.842	7.119	502	downward leaf curling protein
C9646	-6.439	3.323e-06	45.842	7.119	783	No Hit
C15854	-4.497	4.396e-06	56.029	12.459	162	No Hit
C15203	-18.124	5.399e-06	32.259	1.78	283	hypothetical protein VITISV_036363 [Vitis vinifera]
C16184	-?	5.71e-06	27.165	0	167	No Hit
C806	-?	5.71e-06	27.165	0	570	at1g56580 f25p12_18
C9217	-?	5.71e-06	27.165	0	903	lysosomal beta glucosidase-like
C9621	-10.016	8.73e-06	35.655	3.56	791	dna binding
C4666	-3.155	1.067e-05	73.007	23.138	612	af211533_1avr9 cf-9 rapidly elicited protein 146
C13403	-17.17	1.202e-05	30.561	1.78	587	beta-amyrin synthase
C7515	-17.17	1.202e-05	30.561	1.78	367	glucosyl glucuronosyl
C90	-17.17	1.202e-05	30.561	1.78	1840	l-ascorbate oxidase homolog
C9528	-7.313	1.208e-05	39.05	5.34	531	cytochrome p450 probable flavone synthase
C10730	-?	1.272e-05	25.468	0	787	threonine synthase
C12439	-?	1.272e-05	25.468	0	404	No Hit
C15317	-?	1.272e-05	25.468	0	141	No Hit
C7254	-?	1.272e-05	25.468	0	217	No Hit
C14296	-5.962	1.463e-05	42.446	7.119	606	ubiquitin family protein
C8982	-5.151	1.646e-05	45.842	8.899	980	phosphatidylinositol transfer protein pdr17
C13390	-4.611	1.735e-05	49.237	10.679	1200	nad-dependent epimerase dehydratase
C11594	-9.539	1.872e-05	33.957	3.56	428	Os09g0568400 [Oryza sativa Japonica Group]
C12589	-9.539	1.872e-05	33.957	3.56	468	cspl8_ricco ame: full=casp-like protein rcom_1504680
C13393	-9.539	1.872e-05	33.957	3.56	934	transcription factor
C13810	-9.539	1.872e-05	33.957	3.56	542	peroxidase 9
C14357	-9.539	1.872e-05	33.957	3.56	312	cytochrome p450
C984	-9.539	1.872e-05	33.957	3.56	587	pollen-specific protein c13
C7072	-3.295	2.541e-05	64.518	19.579	491	bifunctional dihydroflavonol 4-reductase flavanone 4-reductase
C12466	-6.995	2.547e-05	37.353	5.34	711	transcription factor aborted microspores-like
C1766	-6.995	2.547e-05	37.353	5.34	536	s-adenosyl-l-methionine synthetase
C1665	-16.217	2.621e-05	28.863	1.78	634	bax inhibitor
C2211	-16.217	2.621e-05	28.863	1.78	867	stromal cell-derived factor 2-like protein
C8796	-16.217	2.621e-05	28.863	1.78	926	atp-binding cassette
C9165	-16.217	2.621e-05	28.863	1.78	545	galactosyl transferase gma12 mnn10 family protein
C13348	-?	2.811e-05	23.77	0	675	elicitor-responsive protein 1-like
C15555	-?	2.811e-05	23.77	0	310	No Hit
C2137	-?	2.811e-05	23.77	0	2428	cobra-like protein 10
C3271	-?	2.811e-05	23.77	0	530	No Hit
C5128	-?	2.811e-05	23.77	0	444	beta-ketoacyl-coa synthase family protein
C140	-3.434	2.811e-05	61.122	17.799	795	calcineurin b subunit
C1145	-5.723	3.01e-05	40.748	7.119	307	polygalacturonase inhibitor
C7070	-3.604	3.063e-05	57.727	16.019	781	thioredoxin-like chloroplastic-like
C9523	-3.816	3.297e-05	54.331	14.239	702	endoglucanase 9-like
C13470	-4.088	3.437e-05	50.935	12.459	363	No Hit
C15024	-9.062	4.046e-05	32.259	3.56	501	translation initiation factor eif-3 subunit 7
C5153	-9.062	4.046e-05	32.259	3.56	1038	eukaryotic translation initiation factor 3
C6861	-9.062	4.046e-05	32.259	3.56	974	cytosolic malate dehydrogenase
C5408	-3.1	4.077e-05	66.216	21.358	878	dna binding
C607	-3.339	5.256e-05	59.424	17.799	889	rna binding protein
C10990	-6.677	5.288e-05	35.655	5.34	632	No Hit
C330	-6.677	5.288e-05	35.655	5.34	511	snakin-1
C8890	-6.677	5.288e-05	35.655	5.34	766	cholesterol transport protein
C9059	-15.263	5.665e-05	27.165	1.78	494	galactosyl transferase gma12 mnn10 family protein
C14725	-3.498	5.781e-05	56.029	16.019	211	hypothetical protein MELLADRAFT_95625 [Melampsora larici-populina 98AG31]
C4067	-5.485	6.169e-05	39.05	7.119	320	secretory peroxidase
C1022	-?	6.171e-05	22.072	0	959	nuclear-localized rna binding protein
C11098	-?	6.171e-05	22.072	0	426	phospholipase c 3
C16157	-?	6.171e-05	22.072	0	182	unknown [Lotus japonicus]
C16353	-?	6.171e-05	22.072	0	470	actin-related protein 5
C525	-4.77	6.657e-05	42.446	8.899	780	gast1 protein
C9717	-3.122	8.588e-05	61.122	19.579	2232	e3 ubiquitin-protein ligase synoviolin
C6674	-8.585	8.638e-05	30.561	3.56	461	taxadien-5-alpha-ol o-acetyltransferase
C9422	-8.585	8.638e-05	30.561	3.56	1148	myb transcription factor
C9868	-8.585	8.638e-05	30.561	3.56	535	histone h2b
C5565	-3.243	9.724e-05	57.727	17.799	773	ubiquitin domain-containing protein
C9534	-3.392	0.0001094	54.331	16.019	1431	c2 and plant phosphoribosyltransferase domain-containing protein
C10348	-6.359	0.00011	33.957	5.34	1066	acyltransferase-like protein chloroplastic-like
C13027	-6.359	0.00011	33.957	5.34	394	No Hit
C15005	-6.359	0.00011	33.957	5.34	563	tetraketide alpha-pyrone reductase 1
C3760	-6.359	0.00011	33.957	5.34	499	multicatalytic endopeptidase
C1706	-3.577	0.0001199	50.935	14.239	733	polygalacturonase inhibitor protein
C501	-3.577	0.0001199	50.935	14.239	679	chloroplast light-harvesting chlorophyll a b-binding protein
C9509	-3.577	0.0001199	50.935	14.239	502	hypothetical protein VITISV_034283 [Vitis vinifera]
C12918	-14.309	0.0001231	25.468	1.78	528	protein
C16042	-14.309	0.0001231	25.468	1.78	190	No Hit
C2783	-14.309	0.0001231	25.468	1.78	488	glucan endo- -beta-glucosidase-like protein 3
C721	-14.309	0.0001231	25.468	1.78	1179	zinc finger
C10343	-5.247	0.0001254	37.353	7.119	1112	atp-binding cassette transporter
C13362	-4.134	0.000133	44.144	10.679	777	flavone synthase ii
C11563	-4.579	0.000133	40.748	8.899	643	aldehyde dehydrogenase
C13367	-4.579	0.000133	40.748	8.899	1475	calcium uptake protein mitochondrial-like
C10520	-?	0.0001358	20.374	0	572	indole-3-acetic acid-amido synthetase
C15003	-?	0.0001358	20.374	0	585	desiccation-related protein pcc13-62-like isoform 1
C15572	-?	0.0001358	20.374	0	814	bgal2_orysj ame: full=beta-galactosidase 2 short=lactase 2 flags: precursor
C394	-?	0.0001358	20.374	0	2149	pectinesterase family protein
C9631	-?	0.0001358	20.374	0	651	gibberellin receptor
C8592	-3.148	0.0001794	56.029	17.799	733	probable beta- -xylosyltransferase irx10l-like
C15869	-8.108	0.000183	28.863	3.56	254	unknown [Medicago truncatula]
C5623	-8.108	0.000183	28.863	3.56	920	signal peptide peptidase-like protein
C7462	-8.108	0.000183	28.863	3.56	967	beta-ketoacyl reductase 2
C9961	-8.108	0.000183	28.863	3.56	262	glucosyl glucuronosyl
C1487	-3.286	0.0001995	52.633	16.019	532	ubiquitin fusion protein
C8294	-3.286	0.0001995	52.633	16.019	743	PREDICTED: uncharacterized protein LOC100260477 [Vitis vinifera]
C11522	-6.041	0.0002225	32.259	5.34	571	cytochrome p450 86b1-like
C11884	-6.041	0.0002225	32.259	5.34	614	PREDICTED: uncharacterized protein LOC100245954 isoform 1 [Vitis vinifera]
C12001	-6.041	0.0002225	32.259	5.34	532	always early protein 3
C12463	-6.041	0.0002225	32.259	5.34	716	cytochrome p450
C15552	-6.041	0.0002225	32.259	5.34	244	PREDICTED: uncharacterized protein LOC100264119 [Vitis vinifera]
C2172	-6.041	0.0002225	32.259	5.34	575	s-adenosyl methionine synthetase 1
C2643	-6.041	0.0002225	32.259	5.34	676	chitinase-like protein 2
C1778	-3.679	0.0002395	45.842	12.459	566	psbq psbq-1
C10161	-5.008	0.000249	35.655	7.119	833	cytochrome p450
C8729	-5.008	0.000249	35.655	7.119	986	serine-threonine kinase
C12028	-3.975	0.0002538	42.446	10.679	795	acyl- --sterol o-acyltransferase 1-like
C6422	-3.975	0.0002538	42.446	10.679	1140	rna-binding protein 38-like
C5546	-4.388	0.0002574	39.05	8.899	991	u-box domain-containing protein
C14029	-13.355	0.0002604	23.77	1.78	528	protein
C15320	-13.355	0.0002604	23.77	1.78	202	No Hit
C4641	-13.355	0.0002604	23.77	1.78	756	at1g48450 t1n15_5
C7232	-13.355	0.0002604	23.77	1.78	610	cell division protease ftsh-like protein
C12575	-?	0.0002915	18.676	0	1204	transcriptional activator demeter-like
C14867	-?	0.0002915	18.676	0	530	carboxyl-terminal proteinase
C15935	-?	0.0002915	18.676	0	183	No Hit
C16247	-?	0.0002915	18.676	0	412	No Hit
C1887	-?	0.0002915	18.676	0	2065	probable pectinesterase pectinesterase inhibitor 21-like
C5283	-3.053	0.0003167	54.331	17.799	1950	rhamnogalacturonate lyase-like protein
C9490	-3.053	0.0003167	54.331	17.799	1586	chromatin remodeling complex subunit
C9992	-3.053	0.0003167	54.331	17.799	1070	zinc finger
C11793	-3.18	0.0003647	50.935	16.019	485	rrna intron-encoded homing endonuclease
C3403	-3.339	0.0004099	47.54	14.239	1548	sphingolipid delta 4 desaturase
C6853	-3.339	0.0004099	47.54	14.239	877	plastid transcriptionally active 6
C4109	-3.543	0.0004493	44.144	12.459	1214	beta-galactosidase 8-like
C15733	-5.723	0.000452	30.561	5.34	354	hypersensitive-induced response protein 2
C15995	-5.723	0.000452	30.561	5.34	202	ubiquitin-protein ligase
C1663	-5.723	0.000452	30.561	5.34	624	calreticulin
C6694	-3.816	0.0004834	40.748	10.679	1184	protein binding
C4843	-4.77	0.0004934	33.957	7.119	984	oligopeptide transporter opt family
C9630	-4.77	0.0004934	33.957	7.119	1603	crk1 protein
C593	-4.197	0.0004998	37.353	8.899	1124	3-ketoacyl- synthase
C10172	-12.401	0.0005566	22.072	1.78	929	ring finger
C10276	-12.401	0.0005566	22.072	1.78	375	cytochrome p450
C12517	-12.401	0.0005566	22.072	1.78	858	pear beta-galactosidase3
C16369	-12.401	0.0005566	22.072	1.78	757	gh3 family protein
C7764	-12.401	0.0005566	22.072	1.78	548	chromo domain-containing protein lhp1
C8172	-12.401	0.0005566	22.072	1.78	381	No Hit
C13056	-?	0.000635	16.978	0	570	No Hit
C13466	-?	0.000635	16.978	0	748	gibberellin receptor
C1435	-?	0.000635	16.978	0	830	unknown [Populus trichocarpa]
C14676	-?	0.000635	16.978	0	1141	exocyst complex component
C15242	-?	0.000635	16.978	0	152	condensin complex
C16420	-?	0.000635	16.978	0	519	adenylosuccinate lyase-like
C333	-?	0.000635	16.978	0	1061	5 -3 exoribonuclease
C4677	-?	0.000635	16.978	0	279	No Hit
C6105	-?	0.000635	16.978	0	389	atp synthase beta subunit
C7771	-?	0.000635	16.978	0	1023	No Hit
C15547	-3.219	0.0007503	45.842	14.239	229	No Hit
C1914	-3.219	0.0007503	45.842	14.239	1567	cytidine deaminase
C6093	-3.219	0.0007503	45.842	14.239	670	protein trichome birefringence-like 41
C12007	-7.154	0.0007808	25.468	3.56	650	transcription factor
C14906	-7.154	0.0007808	25.468	3.56	1446	protein chloroplastic-like
C15268	-7.154	0.0007808	25.468	3.56	486	No Hit
C1573	-7.154	0.0007808	25.468	3.56	809	zinc finger
C7879	-7.154	0.0007808	25.468	3.56	1016	predicted protein [Populus trichocarpa]
C8799	-7.154	0.0007808	25.468	3.56	731	trichome birefringence-like 28 protein
C10626	-3.407	0.0008389	42.446	12.459	1400	tcp family transcription factor-like protein
C2659	-3.407	0.0008389	42.446	12.459	1728	3-hydroxy-3-methylglutaryl-coenzyme a reductase
C12220	-3.657	0.0009132	39.05	10.679	1196	PREDICTED: uncharacterized protein LOC100267305 [Vitis vinifera]
C7259	-3.657	0.0009132	39.05	10.679	643	linoleate 9s-lipoxygenase chloroplastic-like
C15938	-5.406	0.000914	28.863	5.34	443	serine carboxypeptidase precursor
C9823	-5.406	0.000914	28.863	5.34	932	mannan endo- -beta-mannosidase 2-like
C10556	-4.006	0.0009622	35.655	8.899	1115	impact family member in pol 5 region-like
C10757	-4.531	0.0009676	32.259	7.119	245	cytochrome p450 89a2-like
C11602	-4.531	0.0009676	32.259	7.119	901	nucleic acid binding
C7248	-4.531	0.0009676	32.259	7.119	559	dopamine beta-
C7427	-4.531	0.0009676	32.259	7.119	1295	adenylyl-sulfate kinase

## Sheet: Table S3
10+ mm S-locus up-regulated transcripts
Transcript	Fold Change	FDR p-value correction	Pin 10+mm Expression Values	Thrum 10+mm Expression Values	Length (bp)	Homology Based Description
C10594	?	0	0	99.165	1810	u-box domain-containing protein 35-like
C10605	?	0	0	80.801	1824	protein mei2-like 4-like
C15157	?	0	0	88.146	210	No Hit
C15779	?	0	0	84.474	129	No Hit
C15925	?	0	0	88.146	195	No Hit
C16011	?	0	0	231.385	130	No Hit
C16059	?	0	0	73.455	72	No Hit
C16181	?	0	0	69.783	97	No Hit
C16539	?	0	0	179.966	54	No Hit
C3272	?	0	0	69.783	603	like protein
C4109	?	0	0	301.167	1214	beta-galactosidase 8-like
C4411	?	0	0	190.984	718	xyloglucan endotransglucosylase hydrolase
C4853	?	0	0	411.35	542	protein
C511	?	0	0	69.783	653	gmp synthase
C7712	?	0	0	77.128	639	PREDICTED: uncharacterized protein LOC100306150 [Glycine max]
C8261	?	0	0	132.22	809	ethylene-responsive transcription factor erf017-like
C8517	?	0	0	157.929	1366	protein srg1
C9773	?	0	0	88.146	1363	aspartic proteinase nepenthesin-1-like
C9795	?	0	0	69.783	1297	PREDICTED: uncharacterized protein LOC100829963 [Brachypodium distachyon]
C2622	232.46	0	4.029	936.557	534	rapid alkalinization factor family protein
C2590	71.105	0	4.029	286.476	951	metallothiol transferase fosb
C706	61.989	0	4.029	249.748	791	predicted protein [Populus trichocarpa]
C7442	51.506	0	8.058	415.023	1862	(-)-a-terpineol synthase
C5896	43.757	0	4.029	176.293	1159	phosphoglycerate mutase-like protein
C6593	41.022	0	4.029	165.275	1710	gras family transcription factor
C4526	39.199	0	4.029	157.929	1369	upf0496 protein 4-like
C11890	37.376	0	4.029	150.584	799	PREDICTED: uncharacterized protein LOC100262534 [Vitis vinifera]
C4657	37.376	0	4.029	150.584	709	zinc-finger dna binding protein
C252	34.511	0	56.405	1946.57	831	pectinesterase ppme1-like
C2450	30.409	0	56.405	1715.18	2561	periplasmic beta-glucosidase
C195	26.619	0	40.289	1072.45	761	ole e allergen precursor
C5243	25.525	0	8.058	205.675	997	f-box family protein
C3269	24.613	0	4.029	99.165	1087	ccr4-associated factor
C5551	23.702	0	4.029	95.492	754	protein binding
C6228	23.702	0	4.029	95.492	1287	nac domain ipr003441
C3699	21.358	0	28.202	602.334	1729	isoflavone 2 -hydroxylase-like
C11467	20.967	0	4.029	84.474	918	gdsl esterase lipase
C7444	20.055	0	12.087	242.403	1955	protein binding
C8449	18.916	0	16.116	304.84	2333	alpha-n-arabinofuranosidase 1
C7663	15.497	0	8.058	124.874	562	pectin lyase-like protein
C2277	15.042	0	8.058	121.201	1080	phosphate-induced protein
C6187	14.586	0	8.058	117.529	869	transmembrane protein
C6189	14.586	0	20.144	293.822	1751	protein kinase family protein
C6779	13.978	0	12.087	168.947	813	polygalacturonase-like protein
C12798	13.674	0	8.058	110.183	3206	formin-like protein 5
C6979	13.218	0	8.058	106.51	1862	alpha glucosidase-like protein
C3493	12.945	0	20.144	260.767	1354	alpha galactosidase precursor
C5238	12.763	0	8.058	102.838	932	protein dehydration-induced 19-like
C50	12.743	0	1136.15	14478.1	1656	pectinesterase ppme1-like
C6397	12.459	0	12.087	150.584	875	cspl1_betmr ame: full=casp-like protein ni6
C215	11.851	0	8.058	95.492	936	cyclophilin
C218	11.648	0	72.52	844.737	877	pectinesterase ppme1-like
C1616	10.812	0	173.242	1873.11	2408	lysosomal beta glucosidase-like
C3876	10.711	0	32.231	345.24	1961	probable pectinesterase pectinesterase inhibitor 51-like
C4217	10.635	0	12.087	128.547	849	flowering locus c
C3809	10.332	0	12.087	124.874	1263	protein
C407	10.193	0	88.636	903.502	780	pectinesterase family protein
C4416	10.028	0	36.26	363.604	1780	nodulin-like protein
C6212	10.028	0	24.173	242.403	1546	rhamnogalacturonate lyase-like
C970	9.8	0	16.116	157.929	1040	4-coumarate- ligase-like protein
C344	9.724	0	12.087	117.529	519	af151216_1proline-rich protein
C6197	9.724	0	12.087	117.529	916	epoxide hydrolase 2-like
C8203	9.724	0	12.087	117.529	1152	gem-like protein 5-like
C4765	9.613	0	44.318	426.041	1859	sugar transport protein 7
C1350	9.271	0	189.358	1755.58	1240	xyloglucan endotransglycosylase
C2050	9.207	0	161.156	1483.8	2747	beta- -xylosidase
C5656	8.888	0	16.116	143.238	1429	protein phosphatase 2c
C1492	8.856	0	28.202	249.748	585	globulin-like protein
C3792	8.812	0	12.087	106.51	968	c-repeat binding factor
C671	8.718	0	479.439	4179.61	1939	protein
C5080	8.508	0	12.087	102.838	1336	btb poz domain-containing protein at5g41330-like
C3721	8.432	0	16.116	135.893	1033	at5g39570 mij24_40
C5465	8.432	0	16.116	135.893	1061	protein exordium like 2
C3183	8.039	0	44.318	356.259	1413	protein
C5283	7.977	0	32.231	257.094	1950	rhamnogalacturonate lyase-like protein
C5118	7.84	0	20.144	157.929	1002	hypothetical protein [Cucumis melo subsp. melo]
C9838	7.658	0	20.144	154.256	2537	triacylglycerol lipase sdp1
C1822	7.605	0	141.011	1072.45	1344	formate dehydrogenase
C5339	7.407	0	32.231	238.73	1801	pectinesterase 3-like
C2287	7.293	0	68.491	499.497	1088	beta-d-xylosidase 6
C4221	7.293	0	20.144	146.911	2279	protein wax2-like
C5072	7.065	0	16.116	113.856	1219	aha1 domain-containing protein
C3657	6.942	0	52.376	363.604	2167	beta-galactosidase 8-like
C1836	6.837	0	16.116	110.183	1139	14-3-3 protein
C337	6.837	0	16.116	110.183	959	af151216_1proline-rich protein
C406	6.837	0	16.116	110.183	1902	vacuolar iron transporter
C1380	6.768	0	132.954	899.829	1175	beta- -xylosidase
C5552	6.564	0	20.144	132.22	856	geraniol 10-hydroxylase
C8749	6.564	0	20.144	132.22	914	hypothetical protein MTR_5g035070 [Medicago truncatula]
C4333	6.381	0	60.433	385.641	1442	receptor-like protein kinase anxur1-like
C14204	6.077	0	24.173	146.911	3036	protein
C3572	6.017	0	20.144	121.201	722	PREDICTED: uncharacterized protein LOC100819841 [Glycine max]
C10751	5.925	0	24.173	143.238	2208	probable serine threonine-protein kinase ddb_g0279405-like
C7901	5.925	0	24.173	143.238	1680	protein kinase family protein
C3091	5.801	0	44.318	257.094	1018	xyloglucan endotransglycosylase hydrolase xth-21
C2860	5.73	0	28.202	161.602	810	PREDICTED: uncharacterized protein LOC100246942 [Vitis vinifera]
C3026	5.73	0	56.405	323.204	1140	myo-inositol oxygenase
C4065	5.622	0	24.173	135.893	758	blue copper protein
C2286	5.577	0	68.491	381.968	1472	xyloglucan endotransglucosylase hydrolase protein 2
C2238	5.571	0	36.26	202.002	1284	vicilin-like antimicrobial peptides 2-3
C3136	5.47	0	68.491	374.623	1439	momilactone a synthase-like
C3483	5.378	0	40.289	216.693	2317	heat shock protein
C11465	5.318	0	24.173	128.547	1972	PREDICTED: uncharacterized protein LOC100854548 [Vitis vinifera]
C7414	5.318	0	24.173	128.547	1670	gtp cyclohydrolase i
C5684	5.287	0	40.289	213.021	2315	kinesin motor protein
C3344	5.267	0	36.26	190.984	1889	galactose oxidase
C3806	5.177	0	112.809	583.971	1849	protein
C7947	5.166	0	24.173	124.874	1448	protein kinase
C8356	5.166	0	24.173	124.874	1882	probable receptor protein kinase tmk1-like
C1592	5.141	0	302.167	1553.58	2442	beta-galactosidase
C2634	5.079	0	28.202	143.238	1104	ras-like protein
C6357	5.014	0	32.231	161.602	1749	multidrug resistance
C6597	5.014	0	40.289	202.002	1105	probable adp-ribosylation factor gtpase-activating protein agd15-like
C899	5.014	0	48.347	242.403	953	ethylene response factor 6
C4977	4.923	0	40.289	198.33	1081	transcription factor bhlh149-like
C282	4.89	0	88.636	433.387	1597	2-hydroxyacyl- lyase
C6194	4.818	0	28.202	135.893	1411	glucosidase 2 subunit beta-like
C3010	4.786	0	32.231	154.256	733	brassinosteroid-responsive ring-h2
C7139	4.786	0	32.231	154.256	2757	heat shock protein
C3895	4.74	0	40.289	190.984	1336	predicted protein [Populus trichocarpa]
C1883	4.729	0	64.462	304.84	2631	white-brown-complex abc transporter family
C4519	4.729	0	64.462	304.84	608	protein
C981	4.687	0	652.681	3059.42	1954	cell wall invertase 1
C4966	4.641	0	44.318	205.675	733	PREDICTED: uncharacterized protein LOC100258972 [Vitis vinifera]
C3731	4.558	0	32.231	146.911	1406	thioredoxin reductase
C417	4.457	0	72.52	323.204	656	af151216_1proline-rich protein
C3716	4.418	0	157.127	694.154	1916	sugar transport protein 14
C83	4.345	0	189.358	822.701	1404	pectinesterase ppme1-like
C6700	4.33	0	48.347	209.348	1051	hypothetical protein VITISV_042521 [Vitis vinifera]
C1881	4.303	0	100.722	433.387	1576	2-hydroxyacyl- lyase-like
C9219	4.193	0	40.289	168.947	323	No Hit
C8481	4.167	0	56.405	235.057	3079	est gb
C2726	4.153	0	36.26	150.584	925	ap2 erf and b3 domain-containing transcription repressor tem1-like
C6024	4.144	0	44.318	183.639	1446	protein iq-domain 1-like
C5645	4.137	0	52.376	216.693	1740	calcium-dependent protein kinase 17
C6587	4.129	0	68.491	282.803	2872	web1_arath ame: full=protein weak chloroplast movement under blue light 1 short=protein web1
C4039	4.026	0	96.693	389.314	1822	sucrose transport protein suc2
C1365	4.003	0	257.849	1032.05	1126	predicted protein [Populus trichocarpa]
C4634	3.997	0	52.376	209.348	1778	glycosyl hydrolase family 17 protein
C2587	3.961	0	116.838	462.769	850	No Hit
C2292	3.927	0	52.376	205.675	1433	mitochondrial dicarboxylate carrier
C4651	3.907	0	56.405	220.366	2317	glycosyl transferase family 8
C7230	3.829	0	60.433	231.385	1507	1-aminocyclopropane-1-carboxylate synthase
C133	3.817	0	64.462	246.076	1817	plasma membrane intrinsic protein
C3030	3.812	0	44.318	168.947	856	plasma membrane h+-atpase
C4779	3.812	0	44.318	168.947	1512	constans-like zinc finger protein
C1761	3.81	0	157.127	598.662	754	glutathione s-transferase
C58	3.802	0	189.358	719.863	1964	amp dependent
C3488	3.772	0	116.838	440.732	1562	protein kinase
C3749	3.729	0	88.636	330.549	1582	mitochondrial pyruvate dehydrogenase kinase isoform 1
C8625	3.729	0	44.318	165.275	1909	l-ascorbate oxidase
C2805	3.702	0	132.954	492.151	1567	low quality protein: alcohol dehydrogenase-like 1-like
C2566	3.683	0	100.722	370.95	1629	salt responsive protein 2
C3579	3.646	0	76.549	279.131	1353	glucosyl transferase
C5389	3.646	0	96.693	352.586	1679	endoglucanase 16
C1108	3.57	0	48.347	172.62	1224	stilbene synthase
C6387	3.57	0	48.347	172.62	1458	tetratricopeptide repeat domain-containing protein
C1996	3.536	0	233.676	826.373	1452	tartrate-resistant acid phosphatase type 5
C2181	3.532	0	128.925	455.424	1136	protein
C4231	3.486	0	68.491	238.73	1791	protein binding
C2	3.431	0	2163.52	7422.67	1588	af151216_1proline-rich protein
C2537	3.421	0	326.341	1116.52	2008	pectinesterase 28
C7040	3.378	0	68.491	231.385	3152	clathrin interactor epsin 2
C4139	3.321	0	56.405	187.311	754	copper ion binding
C2536	3.315	0	88.636	293.822	933	non-cell-autonomous protein pathway
C1223	3.309	0	326.341	1079.8	885	fasciclin-like arabinogalactan protein 14
C1472	3.305	0	64.462	213.021	910	porin voltage-dependent anion-selective channel protein
C2074	3.289	0	205.474	675.79	1840	cysteine proteinase rd21a-like
C1545	3.248	0	64.462	209.348	1287	cer1 protein
C75	3.235	0	491.525	1590.31	1254	protein
C3086	3.221	0	60.433	194.657	2078	chaperonin containing t-complex protein delta
C1536	3.184	0	547.93	1744.57	1465	vicilin-like antimicrobial peptides 2-3
C4960	3.164	0	68.491	216.693	1166	bidirectional sugar transporter sweet5
C3643	3.132	0	157.127	492.151	955	indoleacetic acid-induced-like protein
C1620	3.121	0	209.503	653.753	2472	heat shock protein 70
C88	3.119	0	334.398	1043.07	1283	plasma membrane intrinsic protein
C190	3.097	0	1003.2	3107.16	3336	vitamin-b12 independent methionine 5-methyltetrahydropteroyltriglutamate-homocysteine
C4538	3.066	0	88.636	271.785	2260	ankyrin repeat-rich protein
C2377	3.063	0	100.722	308.513	1624	sugar transporter
C599	3.025	0	88.636	268.112	1670	cation proton exchanger
C3263	4.688	7.669e-15	28.202	132.22	1265	protein aig1
C1828	4.33	7.669e-15	32.231	139.565	772	uncharacterized oxidoreductase -like
C13674	?	1.506e-14	0	66.11	243	predicted protein [Populus trichocarpa]
C5546	?	1.506e-14	0	66.11	991	u-box domain-containing protein
C7180	?	1.506e-14	0	66.11	1331	alpha galactosidase precursor
C7714	?	1.506e-14	0	66.11	1143	benzoyl coenzyme a: benzyl alcohol benzoyl transferase
C9038	10.939	1.506e-14	8.058	88.146	1775	nucleotide pyrophosphatase phosphodiesterase
C3412	6.609	1.506e-14	16.116	106.51	960	nuclear transcription factor y subunit b-8-like isoform 1
C5338	3.646	1.506e-14	44.318	161.602	915	leucine-rich repeat family protein
C3813	7.901	2.927e-14	12.087	95.492	1172	beta-carotene hydroxylase
C3647	5.014	2.927e-14	24.173	121.201	843	nadh dehydrogenase 1 alpha subcomplex 8
C6873	3.191	2.927e-14	56.405	179.966	1497	transferring glycosyl
C8234	4.558	3.601e-14	28.202	128.547	1374	probable pectinesterase 67-like
C3656	4.216	4.305e-14	32.231	135.893	1553	glucan endo- -beta-glucosidase
C1349	?	8.413e-14	0	62.437	1289	1-phosphatidylinositol phosphodiesterase-related protein
C13697	?	8.413e-14	0	62.437	622	salicylate o-methyltransferase
C8486	?	8.413e-14	0	62.437	750	nitrate transporter
C8834	?	8.413e-14	0	62.437	475	unnamed protein product [Vitis vinifera]
C13332	5.47	9.759e-14	20.144	110.183	2940	cellulose synthase-like protein d4
C6805	7.597	1.645e-13	12.087	91.819	894	structural constituent of ribosome
C11186	6.153	3.039e-13	16.116	99.165	860	hypothetical protein VITISV_036648 [Vitis vinifera]
C3206	5.287	4.902e-13	20.144	106.51	826	3-ketoacyl- thiolase
C4533	5.287	4.902e-13	20.144	106.51	1370	gdp-l-fucose synthase
C11482	?	5.147e-13	0	58.764	578	purple acid phosphatase
C14156	?	5.147e-13	0	58.764	441	unknown [Medicago truncatula]
C6421	?	5.147e-13	0	58.764	701	glo protein
C7238	?	5.147e-13	0	58.764	1013	dna binding
C7647	?	5.147e-13	0	58.764	283	l-ascorbate oxidase homolog
C8256	?	5.147e-13	0	58.764	1214	abc transporter family protein
C9962	?	5.147e-13	0	58.764	214	No Hit
C8069	3.267	6.668e-13	48.347	157.929	1806	predicted protein [Populus trichocarpa]
C2971	3.398	7.583e-13	44.318	150.584	1241	sec12-like protein 2-like
C5797	4.298	7.656e-13	28.202	121.201	1339	upf0667 protein c1orf55 homolog
C9787	4.298	7.656e-13	28.202	121.201	1708	alpha-glucan water chloroplastic-like
C10744	7.293	8.354e-13	12.087	88.146	791	thaumatin-like protein
C1924	7.293	8.354e-13	12.087	88.146	979	ethanolamine-phosphate cytidylyltransferase
C4493	7.293	8.354e-13	12.087	88.146	983	calmodulin-related protein
C4522	5.925	1.535e-12	16.116	95.492	1251	PREDICTED: uncharacterized protein LOC100260592 [Vitis vinifera]
C4754	5.925	1.535e-12	16.116	95.492	1265	protein
C5487	5.925	1.535e-12	16.116	95.492	1761	armadillo beta-catenin repeat family protein
C3139	3.085	2.132e-12	52.376	161.602	806	gdp-d-mannose pyrophosphorylase
C8410	5.105	2.294e-12	20.144	102.838	1251	plac8 family protein
C9374	5.105	2.294e-12	20.144	102.838	1865	core-2 i-branching beta- -n-acetylglucosaminyltransferase family protein
C3428	3.191	2.567e-12	48.347	154.256	921	snf7-like protein
C4341	3.191	2.567e-12	48.347	154.256	722	tartrate-resistant acid phosphatase type 5
C9391	?	2.937e-12	0	55.092	250	nuclear protein
C9499	?	2.937e-12	0	55.092	1293	katanin p60 atpase-containing subunit
C7062	4.558	2.973e-12	24.173	110.183	1637	calcium ion binding protein
C7967	4.558	2.973e-12	24.173	110.183	1395	aspartic proteinase nepenthesin-1-like
C3577	3.315	2.986e-12	44.318	146.911	1865	protein iq-domain 1-like
C5860	3.315	2.986e-12	44.318	146.911	1462	3 -n-debenzoyl-2 -deoxytaxol n-
C716	16.409	3.123e-12	4.029	66.11	634	s-adenosylmethionine partial
C8782	16.409	3.123e-12	4.029	66.11	706	No Hit
C4446	3.464	3.35e-12	40.289	139.565	1172	salt tolerance protein 5
C8397	3.464	3.35e-12	40.289	139.565	2272	probable inactive leucine-rich repeat receptor-like protein kinase at5g20690-like
C5549	4.167	3.417e-12	28.202	117.529	1714	cellulose synthase a catalytic subunit 6
C579	3.874	3.624e-12	32.231	124.874	755	unnamed protein product [Vitis vinifera]
C6730	3.874	3.624e-12	32.231	124.874	597	pre-rrna-processing protein tsr2 homolog
C8488	3.874	3.624e-12	32.231	124.874	1366	desacetoxyvindoline 4-
C10929	5.698	7.692e-12	16.116	91.819	1597	pleckstrin homology and lipid-binding start domain-containing protein
C11241	3.015	8.131e-12	52.376	157.929	3358	glucan synthase like 3
C5835	3.015	8.131e-12	52.376	157.929	2027	predicted protein [Populus trichocarpa]
C2754	3.115	1.004e-11	48.347	150.584	1586	heparanase-like protein 1-like
C8852	9.116	1.04e-11	8.058	73.455	1121	lysophosphatidic acid acyltransferase
C6791	4.923	1.103e-11	20.144	99.165	1253	splicing factor 3a subunit 2-like
C7270	4.923	1.103e-11	20.144	99.165	1753	udp-glucose:flavonoid glucoside -glucosyltransferase
C10199	3.545	1.514e-11	36.26	128.547	1805	ist1-like protein
C3632	3.545	1.514e-11	36.26	128.547	1180	epoxide hydrolase 2-like
C10931	?	1.694e-11	0	51.419	948	protein binding
C11000	?	1.694e-11	0	51.419	1022	c4-dicarboxylate transporter malic acid transport protein
C13289	?	1.694e-11	0	51.419	394	low quality protein: cyanidin-3-o-glucoside 2-o-glucuronosyltransferase-like
C13620	?	1.694e-11	0	51.419	713	protein zcf37
C15469	?	1.694e-11	0	51.419	562	atp binding
C3090	?	1.694e-11	0	51.419	620	arabinogalactan protein 41
C5693	?	1.694e-11	0	51.419	587	glycine-rich rna-binding protein
C6031	?	1.694e-11	0	51.419	813	beta- -galactosyltransferase
C7920	?	1.694e-11	0	51.419	1159	serine-threonine protein plant-
C8838	?	1.694e-11	0	51.419	543	unnamed protein product [Vitis vinifera]
C8893	?	1.694e-11	0	51.419	661	purple acid phosphatase
C9168	?	1.694e-11	0	51.419	662	lorelei-like-gpi anchored protein 3
C9726	?	1.694e-11	0	51.419	806	No Hit
C7459	15.497	1.768e-11	4.029	62.437	769	Os01g0228500 [Oryza sativa Japonica Group]
C9501	15.497	1.768e-11	4.029	62.437	1253	leucine rich repeat receptor protein kinase 2
C9186	6.685	2.253e-11	12.087	80.801	1424	interleukin-1 receptor-associated
C4849	5.47	3.82e-11	16.116	88.146	1218	isocitrate dehydrogenase-like protein
C7226	5.47	3.82e-11	16.116	88.146	1764	serine threonine-protein kinase nek6-like
C5931	3.039	3.824e-11	48.347	146.911	4482	protein
C8116	3.039	3.824e-11	48.347	146.911	1590	protein kinase
C2273	3.149	4.696e-11	44.318	139.565	1021	protein
C5130	3.149	4.696e-11	44.318	139.565	1135	alpha-vacuolar processing enzyme
C4428	4.74	5.216e-11	20.144	95.492	1420	plasminogen activator inhibitor 1 rna-binding
C5369	4.74	5.216e-11	20.144	95.492	786	calcium-binding protein cml42
C7247	4.74	5.216e-11	20.144	95.492	888	arf gtpase
C9508	4.74	5.216e-11	20.144	95.492	1606	secondary cell wall-related glycosyltransferase family
C3453	3.282	5.472e-11	40.289	132.22	1477	thymus-specific serine protease
C7680	8.66	5.576e-11	8.058	69.783	1045	wrky transcription factor 22
C8563	8.66	5.576e-11	8.058	69.783	703	glycosylphosphatidylinositol transamidase
C933	8.66	5.576e-11	8.058	69.783	1176	hexose transporter
C11436	4.254	6.218e-11	24.173	102.838	2139	rhamnogalacturonate lyase-like
C5229	3.907	6.692e-11	28.202	110.183	1414	uncharacterized membrane protein ymr155w-like
C6567	3.907	6.692e-11	28.202	110.183	1369	probable protein phosphatase 2c 13-like
C10140	?	9.724e-11	0	47.746	658	hva22e
C10598	?	9.724e-11	0	47.746	880	cation proton exchanger
C10653	?	9.724e-11	0	47.746	1195	transcriptional factor wrky i
C11951	?	9.724e-11	0	47.746	617	heat shock protein binding protein
C12800	?	9.724e-11	0	47.746	1057	pectin acetylesterase
C13662	?	9.724e-11	0	47.746	224	pentatricopeptide repeat-containing protein
C13671	?	9.724e-11	0	47.746	256	No Hit
C14512	?	9.724e-11	0	47.746	1270	leucine-rich repeat family protein
C3734	?	9.724e-11	0	47.746	1100	cyclic nucleotide-gated ion channel 2
C5542	?	9.724e-11	0	47.746	500	mevalonate diphosphate decarboxylase
C7512	?	9.724e-11	0	47.746	974	mitochondrial acidic protein mam33
C7925	?	9.724e-11	0	47.746	817	paf1 complex component
C8428	?	9.724e-11	0	47.746	602	hypothetical protein SORBIDRAFT_09g028980 [Sorghum bicolor]
C8870	?	9.724e-11	0	47.746	1552	villin-2-like isoform 2
C9483	?	9.724e-11	0	47.746	530	PREDICTED: uncharacterized protein At4g22758 [Vitis vinifera]
C9816	?	9.724e-11	0	47.746	1058	repressor of rna polymerase iii transcription maf1-like protein
C9855	?	9.724e-11	0	47.746	1416	fggy family of carbohydrate kinase
C10946	14.586	9.823e-11	4.029	58.764	703	protein accumulation and replication of chloroplasts chloroplastic-like
C2618	14.586	9.823e-11	4.029	58.764	1166	xyloglucan endotransglucosylase hydrolase
C3130	14.586	9.823e-11	4.029	58.764	953	probable rhamnose biosynthetic enzyme 1-like
C6801	14.586	9.823e-11	4.029	58.764	938	phosphate-induced protein
C8446	14.586	9.823e-11	4.029	58.764	851	atp-dependent rna helicase eif4a
C10962	6.381	1.13e-10	12.087	77.128	1517	predicted protein [Populus trichocarpa]
C6990	6.381	1.13e-10	12.087	77.128	1802	viral a-type inclusion protein repeat containing protein expressed
C9600	6.381	1.13e-10	12.087	77.128	839	No Hit
C2249	5.242	1.829e-10	16.116	84.474	1728	endoglucanase 17-like
C8216	5.242	1.829e-10	16.116	84.474	1150	major facilitator protein
C11684	4.558	2.406e-10	20.144	91.819	1111	kinesin light
C4994	4.558	2.406e-10	20.144	91.819	882	cyclin-dependent protein
C7910	4.558	2.406e-10	20.144	91.819	567	plant invertase pectin methylesterase inhibitor domain-containing protein
C3501	3.532	2.756e-10	32.231	113.856	1069	s-ribonuclease binding protein
C101	4.102	2.769e-10	24.173	99.165	638	ax110p-like protein
C11944	8.204	2.986e-10	8.058	66.11	1376	probable serine threonine-protein kinase at1g54610-like
C7939	8.204	2.986e-10	8.058	66.11	993	ethylene-responsive transcription
C10120	?	5.547e-10	0	44.073	800	ovarian cancer-associated gene 2 protein
C10151	?	5.547e-10	0	44.073	481	pentatricopeptide repeat-containing protein
C10955	?	5.547e-10	0	44.073	290	hypothetical protein VITISV_031969 [Vitis vinifera]
C11474	?	5.547e-10	0	44.073	713	nad -linked oxidoreductase-like protein
C11838	?	5.547e-10	0	44.073	926	cdt1a-like protein
C11851	?	5.547e-10	0	44.073	623	f-box protein at-b
C11905	?	5.547e-10	0	44.073	500	ribosomal l18p l5e family protein
C12230	?	5.547e-10	0	44.073	748	dna-binding protein smubp-2-like
C12272	?	5.547e-10	0	44.073	944	protein
C12780	?	5.547e-10	0	44.073	381	unknown [Medicago truncatula]
C12904	?	5.547e-10	0	44.073	357	No Hit
C13675	?	5.547e-10	0	44.073	560	f-box protein skip23-like
C14540	?	5.547e-10	0	44.073	397	No Hit
C15216	?	5.547e-10	0	44.073	429	pentatricopeptide repeat-containing
C15473	?	5.547e-10	0	44.073	1069	ac transposase
C16012	?	5.547e-10	0	44.073	180	No Hit
C16474	?	5.547e-10	0	44.073	154	No Hit
C366	?	5.547e-10	0	44.073	558	beta tubulin
C4320	?	5.547e-10	0	44.073	930	alpha- -glucan-protein synthase
C5519	?	5.547e-10	0	44.073	506	adenylate kinase b-like
C6433	?	5.547e-10	0	44.073	608	frataxin-like protein
C6795	?	5.547e-10	0	44.073	576	two-component response regulator protein
C7496	?	5.547e-10	0	44.073	956	pinin sdk mema protein
C8228	?	5.547e-10	0	44.073	617	transcription initiation factor tfiid subunit a
C8238	?	5.547e-10	0	44.073	658	inorganic pyrophosphatase
C8809	?	5.547e-10	0	44.073	496	protein
C10629	13.674	5.547e-10	4.029	55.092	831	2-phosphoglycerate kinase
C11488	13.674	5.547e-10	4.029	55.092	1145	amino acid permease
C12868	13.674	5.547e-10	4.029	55.092	1178	protein
C15664	13.674	5.547e-10	4.029	55.092	1629	tiny root hair 1 protein
C1960	13.674	5.547e-10	4.029	55.092	839	kda class i heat shock protein
C4644	13.674	5.547e-10	4.029	55.092	624	No Hit
C5500	13.674	5.547e-10	4.029	55.092	1148	pentatricopeptide repeat-containing
C6018	13.674	5.547e-10	4.029	55.092	530	thylakoid-bound ascorbate peroxidase
C6327	13.674	5.547e-10	4.029	55.092	466	cyclin b2
C7030	13.674	5.547e-10	4.029	55.092	827	transferring glycosyl
C9043	13.674	5.547e-10	4.029	55.092	1211	skp1-like protein 21-like
C11477	6.077	5.66e-10	12.087	73.455	1881	serine threonine protein
C7031	6.077	5.66e-10	12.087	73.455	1557	protein farnesyltransferase subunit beta-like isoform 1
C9843	6.077	5.66e-10	12.087	73.455	1102	xyloglucan endotransglucosylase hydrolase protein 2
C6223	3.099	8.026e-10	40.289	124.874	1907	prli-interacting factor a
C10661	5.014	8.607e-10	16.116	80.801	1657	protein
C5643	5.014	8.607e-10	16.116	80.801	952	probable 3-beta-hydroxysteroid-delta -isomerase-like
C9098	5.014	8.607e-10	16.116	80.801	737	auxin-induced protein
C2178	3.241	9.627e-10	36.26	117.529	690	acid phosphatase-like protein
C6820	3.241	9.627e-10	36.26	117.529	1545	pre-mrna-splicing factor 18-like
C5691	3.419	1.105e-09	32.231	110.183	1639	e3 ubiquitin-protein ligase xbat35
C6574	3.419	1.105e-09	32.231	110.183	1475	glutamate dehydrogenase 2
C7900	3.419	1.105e-09	32.231	110.183	715	protein binding
C3514	3.95	1.19e-09	24.173	95.492	602	alpha-soluble nsf attachment protein
C6057	3.95	1.19e-09	24.173	95.492	1237	peroxidase 31-like
C7968	3.95	1.19e-09	24.173	95.492	1464	tbc1 domain family member 15-like
C11392	7.749	1.548e-09	8.058	62.437	662	at5g37260-like protein
C12294	7.749	1.548e-09	8.058	62.437	1851	outward rectifying potassium channel
C13716	7.749	1.548e-09	8.058	62.437	823	exostosin family protein
C8059	7.749	1.548e-09	8.058	62.437	860	dna binding
C8789	7.749	1.548e-09	8.058	62.437	938	zinc finger a20 and an1 domain-containing stress-associated protein
C8807	7.749	1.548e-09	8.058	62.437	672	probable inactive receptor kinase at4g23740-like
C4184	5.774	2.918e-09	12.087	69.783	727	protein cwc15
C5215	5.774	2.918e-09	12.087	69.783	1423	methionine aminopeptidase 2b
C5547	5.774	2.918e-09	12.087	69.783	1135	hypothetical protein MTR_3g093520 [Medicago truncatula]
C9327	5.774	2.918e-09	12.087	69.783	1814	diacylglycerol kinase a-like
C9384	5.774	2.918e-09	12.087	69.783	744	phosphate phosphoenolpyruvate translocator-like protein
C6799	3.008	3.095e-09	40.289	121.201	1630	e3 ubiquitin-protein ligase xbat31-like
C7019	3.008	3.095e-09	40.289	121.201	2607	hypothetical protein OsJ_10590 [Oryza sativa Japonica Group]
C11046	12.763	3.133e-09	4.029	51.419	967	josephin-like protein
C11063	12.763	3.133e-09	4.029	51.419	1026	yak1-like protein 1
C11937	12.763	3.133e-09	4.029	51.419	1494	synaptic vesicle 2-related protein
C1287	12.763	3.133e-09	4.029	51.419	889	40s ribosomal protein s17
C14180	12.763	3.133e-09	4.029	51.419	832	geminivirus rep-interacting motor partial
C14890	12.763	3.133e-09	4.029	51.419	506	ulp1 protease family protein
C6994	12.763	3.133e-09	4.029	51.419	694	protein
C9110	12.763	3.133e-09	4.029	51.419	461	No Hit
C10188	?	3.222e-09	0	40.4	1102	f-box family protein
C10544	?	3.222e-09	0	40.4	394	protein binding
C10548	?	3.222e-09	0	40.4	533	glycosylphosphatidylinositol transamidase
C10602	?	3.222e-09	0	40.4	691	f-actin capping protein beta
C10648	?	3.222e-09	0	40.4	506	fyve zinc finger containing protein
C12336	?	3.222e-09	0	40.4	658	type receptor kinase
C12378	?	3.222e-09	0	40.4	570	solute carrier family 35 member f1-like
C12949	?	3.222e-09	0	40.4	813	No Hit
C13259	?	3.222e-09	0	40.4	468	udp-galactose transporter 5
C13640	?	3.222e-09	0	40.4	310	PREDICTED: uncharacterized protein LOC100808350 [Glycine max]
C13721	?	3.222e-09	0	40.4	1082	scy1-like protein
C14195	?	3.222e-09	0	40.4	519	No Hit
C14502	?	3.222e-09	0	40.4	1446	uv damaged dna binding protein 1
C15144	?	3.222e-09	0	40.4	792	dna helicase
C15186	?	3.222e-09	0	40.4	285	No Hit
C15222	?	3.222e-09	0	40.4	835	branchless trichomes
C15812	?	3.222e-09	0	40.4	595	transducin wd-40 repeat-containing protein
C16095	?	3.222e-09	0	40.4	387	beta-galactosidase precursor
C16542	?	3.222e-09	0	40.4	37	No Hit
C3143	?	3.222e-09	0	40.4	457	protein bps1
C6443	?	3.222e-09	0	40.4	1038	zinc finger family protein
C8839	?	3.222e-09	0	40.4	490	pentatricopeptide repeat-containing protein
C9067	?	3.222e-09	0	40.4	560	cap binding
C9801	?	3.222e-09	0	40.4	481	af372887_1 at1g54520 f20d21_34
C7949	3.14	3.638e-09	36.26	113.856	1758	c4-dicarboxylate transporter malic acid transport protein
C10620	4.786	3.977e-09	16.116	77.128	1105	flavonol synthase flavanone 3-hydroxylase
C10895	4.786	3.977e-09	16.116	77.128	1457	geraniol 10-hydroxylase
C7413	4.786	3.977e-09	16.116	77.128	1340	nbs-lrr resistance protein
C9057	4.786	3.977e-09	16.116	77.128	1052	serine acetyltransferase mitochondrial
C9086	4.786	3.977e-09	16.116	77.128	1801	natural resistance-associated macrophage protein
C5530	4.193	4.773e-09	20.144	84.474	805	protein
C8274	4.193	4.773e-09	20.144	84.474	1628	probable phosphatidylinositol 4-kinase type 2-beta at1g26270-like
C10965	3.516	4.805e-09	28.202	99.165	1269	transcription factor bhlh63-like
C11868	3.516	4.805e-09	28.202	99.165	2575	serine threonine protein phosphatase 2a 57 kda regulatory subunit b iota isoform
C3500	3.516	4.805e-09	28.202	99.165	1138	reticulon-like protein b8
C10595	3.798	5.005e-09	24.173	91.819	1962	with no lysine kinase
C12786	3.798	5.005e-09	24.173	91.819	2054	cation proton exchanger
C7049	3.798	5.005e-09	24.173	91.819	1534	PREDICTED: uncharacterized protein LOC100249177 [Vitis vinifera]
C877	3.798	5.005e-09	24.173	91.819	941	histone h2b
C10557	7.293	7.99e-09	8.058	58.764	959	ubiquitin carboxyl-terminal hydrolase family protein
C10851	7.293	7.99e-09	8.058	58.764	1580	beta- -mannosyl-glycoprotein 4-beta-n-acetylglucosaminyltransferase
C10911	7.293	7.99e-09	8.058	58.764	1402	cell division protease ftsh-like protein
C11346	7.293	7.99e-09	8.058	58.764	1144	PREDICTED: uncharacterized protein ycf36 [Vitis vinifera]
C15647	7.293	7.99e-09	8.058	58.764	1019	receptor serine-threonine protein
C7469	7.293	7.99e-09	8.058	58.764	837	ubiquinone biosynthesis protein mitochondrial
C7664	7.293	7.99e-09	8.058	58.764	678	acetyl- carboxylase 1-like
C8242	7.293	7.99e-09	8.058	58.764	1003	anion exchanger family protein
C8510	7.293	7.99e-09	8.058	58.764	1532	probable receptor protein kinase tmk1-like
C8920	7.293	7.99e-09	8.058	58.764	764	two-component response regulator-like protein
C11010	5.47	1.382e-08	12.087	66.11	755	nuclear rna polymerase d2a
C3570	5.47	1.382e-08	12.087	66.11	811	blue copper protein
C4031	5.47	1.382e-08	12.087	66.11	646	transmembrane proteins 14c
C5891	5.47	1.382e-08	12.087	66.11	2135	auxin response factor 1-like
C7489	5.47	1.382e-08	12.087	66.11	1489	unnamed protein product [Vitis vinifera]
C8221	5.47	1.382e-08	12.087	66.11	1806	serine carboxypeptidase s28 family protein
C8334	5.47	1.382e-08	12.087	66.11	916	geraniol 10-hydroxylase
C11425	3.039	1.382e-08	36.26	110.183	1541	af366901_1phosphatidylinositol transfer-like protein ii
C12724	3.039	1.382e-08	36.26	110.183	2020	probable inactive leucine-rich repeat receptor-like protein kinase at5g20690-like
C6623	3.039	1.382e-08	36.26	110.183	1389	cinnamyl alcohol dehydrogenase
C7029	3.039	1.382e-08	36.26	110.183	799	glutathione peroxidase
C11485	11.851	1.671e-08	4.029	47.746	418	translation initiation factor eif-2b subunit alpha-like
C12810	11.851	1.671e-08	4.029	47.746	537	protein lunapark
C13892	11.851	1.671e-08	4.029	47.746	1157	duf21 domain-containing protein chloroplastic-like
C6385	11.851	1.671e-08	4.029	47.746	1065	phototropic-responsive nph3-like protein
C669	11.851	1.671e-08	4.029	47.746	591	tubulin-like protein
C8131	11.851	1.671e-08	4.029	47.746	759	ras-gtpase-activating protein-binding
C8232	11.851	1.671e-08	4.029	47.746	860	pseudouridine synthase family protein
C9856	11.851	1.671e-08	4.029	47.746	1047	at4g31110 f6e21_30
C1096	3.191	1.671e-08	32.231	102.838	994	germin-like protein
C6822	3.191	1.671e-08	32.231	102.838	1825	duf246 domain-containing protein at1g04910
C10615	?	1.784e-08	0	36.728	509	probable lrr receptor-like serine threonine-protein kinase at1g63430-like
C10993	?	1.784e-08	0	36.728	514	probable f-box protein at1g60180-like
C11044	?	1.784e-08	0	36.728	880	protein kinase
C11384	?	1.784e-08	0	36.728	518	serine threonine-protein phosphatase pp1 isozyme 8
C11504	?	1.784e-08	0	36.728	574	alpha-glucosidase 1
C12288	?	1.784e-08	0	36.728	662	u4 u6 small nuclear ribonucleoprotein prp4-like
C12342	?	1.784e-08	0	36.728	481	pollen-specific kinase partner protein
C12728	?	1.784e-08	0	36.728	590	dna-repair protein
C12823	?	1.784e-08	0	36.728	718	protein
C13710	?	1.784e-08	0	36.728	323	probable transcription factor kan2-like
C13770	?	1.784e-08	0	36.728	522	udp-glycosyltransferase-like protein
C14163	?	1.784e-08	0	36.728	423	transcription factor une10-like
C14913	?	1.784e-08	0	36.728	528	brassinosteroid insensitive 1-associated receptor kinase 1
C15172	?	1.784e-08	0	36.728	852	f-box protein skip23-like
C15230	?	1.784e-08	0	36.728	232	No Hit
C15428	?	1.784e-08	0	36.728	1074	apoptosis-inducing factor homolog a-like
C15442	?	1.784e-08	0	36.728	224	phospholipase d delta
C15658	?	1.784e-08	0	36.728	445	No Hit
C15683	?	1.784e-08	0	36.728	366	No Hit
C16438	?	1.784e-08	0	36.728	141	No Hit
C2632	?	1.784e-08	0	36.728	476	pyruvate dehydrogenase complex e1 alpha subunit dehydrogenase
C2670	?	1.784e-08	0	36.728	1029	heat stress transcription factor b-3
C3220	?	1.784e-08	0	36.728	1121	3-ketoacyl- synthase 11-like
C4306	?	1.784e-08	0	36.728	361	pra1 family protein b4-like
C4313	?	1.784e-08	0	36.728	972	No Hit
C6568	?	1.784e-08	0	36.728	1146	amp dependent
C6796	?	1.784e-08	0	36.728	912	acyl- n-acyltransferases-like protein
C6809	?	1.784e-08	0	36.728	920	embryo-specific protein
C7974	?	1.784e-08	0	36.728	408	rna-binding protein
C8247	?	1.784e-08	0	36.728	896	predicted protein [Populus trichocarpa]
C9073	?	1.784e-08	0	36.728	409	f-box protein skip16
C9116	?	1.784e-08	0	36.728	624	protein
C9814	?	1.784e-08	0	36.728	763	unknown [Glycine max]
C9827	?	1.784e-08	0	36.728	1117	pentatricopeptide repeat-containing protein
C10165	4.558	1.794e-08	16.116	73.455	743	male sterility-related protein
C5990	4.558	1.794e-08	16.116	73.455	1283	structural maintenance of chromosomes domain-containing protein
C7474	4.558	1.794e-08	16.116	73.455	856	golgi snare 12 protein
C11459	3.386	1.88e-08	28.202	95.492	1218	conserved hypothetical protein [Ricinus communis]
C240	3.386	1.88e-08	28.202	95.492	711	uncharacterized oxidoreductase at4g09670-like
C5532	3.386	1.88e-08	28.202	95.492	1918	bah and coiled-coil domain-containing protein
C6405	3.386	1.88e-08	28.202	95.492	840	rpm1 interacting protein 4 transcript 2
C8558	3.386	1.88e-08	28.202	95.492	1191	beta-galactosidase precursor
C9420	3.386	1.88e-08	28.202	95.492	1585	proline dehydrogenase
C12138	4.011	2.033e-08	20.144	80.801	1553	rho guanine nucleotide exchange factor 8-like
C3509	4.011	2.033e-08	20.144	80.801	621	uncharacterized protein [Arabidopsis thaliana]
C5832	4.011	2.033e-08	20.144	80.801	1371	protein translocase, putative [Ricinus communis]
C7182	4.011	2.033e-08	20.144	80.801	1008	hexokinase 1
C4232	3.646	2.041e-08	24.173	88.146	1435	tom1-like protein 2
C4267	3.646	2.041e-08	24.173	88.146	1434	remorin family protein
C11020	6.837	3.975e-08	8.058	55.092	1077	lob domain-containing protein 36-like
C184	6.837	3.975e-08	8.058	55.092	889	carrier protein mitochondrial-like
C4633	6.837	3.975e-08	8.058	55.092	634	glycine-rich protein
C6588	6.837	3.975e-08	8.058	55.092	575	ubiquitin-conjugating enzyme e2 i
C7005	6.837	3.975e-08	8.058	55.092	782	protein tify 5a
C8594	6.837	3.975e-08	8.058	55.092	827	protein transport protein sec24-like at3g07100-like
C8797	6.837	3.975e-08	8.058	55.092	753	14 kda zinc-binding
C6021	3.077	6.196e-08	32.231	99.165	986	early nodulin-like protein 1
C6206	3.077	6.196e-08	32.231	99.165	1322	PREDICTED: uncharacterized protein LOC100802412 [Glycine max]
C7676	3.077	6.196e-08	32.231	99.165	1715	rna splicing protein
C13121	5.166	6.416e-08	12.087	62.437	1645	white-brown-complex abc transporter family
C5373	5.166	6.416e-08	12.087	62.437	1093	homolog subfamily c member
C5863	5.166	6.416e-08	12.087	62.437	1649	predicted protein [Populus trichocarpa]
C6995	5.166	6.416e-08	12.087	62.437	965	mitogen-activated protein kinase
C8208	5.166	6.416e-08	12.087	62.437	674	conserved hypothetical protein [Ricinus communis]
C8504	5.166	6.416e-08	12.087	62.437	1772	probable protein phosphatase 2c 40-like
C8508	5.166	6.416e-08	12.087	62.437	1550	short-chain dehydrogenase reductase family 42e member 1-like
C8763	5.166	6.416e-08	12.087	62.437	1658	calcium-dependent protein kinase
C5337	3.256	7.381e-08	28.202	91.819	1137	at5g05250 k18i23_5
C11424	4.33	8.074e-08	16.116	69.783	677	achain solution nmr structure of an arabidopsis thaliana protein containing duf538 domain
C5576	4.33	8.074e-08	16.116	69.783	1867	nad synthetase
C9085	4.33	8.074e-08	16.116	69.783	1604	serine threonine-protein kinase cbk1-like
C9133	4.33	8.074e-08	16.116	69.783	1171	fructose- -bisphosphatase
C4530	3.494	8.318e-08	24.173	84.474	1141	peroxisomal -dienoyl- reductase
C9048	3.494	8.318e-08	24.173	84.474	1759	nuclear transport factor 2 and rna recognition motif domain-containing protein
C4871	3.829	8.639e-08	20.144	77.128	702	protein rotundifolia like 12
C5606	3.829	8.639e-08	20.144	77.128	759	membrane associated protein
C6015	3.829	8.639e-08	20.144	77.128	1603	ubiquitin carboxyl-terminal hydrolase family protein
C6849	3.829	8.639e-08	20.144	77.128	1663	phenylalanyl-trna synthetase alpha chain
C7912	3.829	8.639e-08	20.144	77.128	1309	mitochondrial substrate carrier family protein
C10319	10.939	8.769e-08	4.029	44.073	861	leucine rich repeat receptor
C11462	10.939	8.769e-08	4.029	44.073	580	type receptor kinase
C11747	10.939	8.769e-08	4.029	44.073	682	PREDICTED: uncharacterized protein LOC100267130 [Vitis vinifera]
C11872	10.939	8.769e-08	4.029	44.073	491	PREDICTED: uncharacterized protein LOC100255521 [Vitis vinifera]
C1191	10.939	8.769e-08	4.029	44.073	1047	3-ketoacyl- synthase
C12775	10.939	8.769e-08	4.029	44.073	854	galactosyltransferase-like protein
C1590	10.939	8.769e-08	4.029	44.073	307	chch domain protein
C6192	10.939	8.769e-08	4.029	44.073	836	protein mks1-like
C7420	10.939	8.769e-08	4.029	44.073	1006	PREDICTED: uncharacterized protein LOC100243848 [Vitis vinifera]
C7433	10.939	8.769e-08	4.029	44.073	1114	trehalose-6-phosphate synthase
C8307	10.939	8.769e-08	4.029	44.073	676	splicing arginine serine-rich 7
C9072	10.939	8.769e-08	4.029	44.073	805	myosin id heavy chain-like
C9108	10.939	8.769e-08	4.029	44.073	511	aldose 1-epimerase family protein
C10147	?	9.905e-08	0	33.055	573	protein phosphatase 2c 57
C10623	?	9.905e-08	0	33.055	768	pentatricopeptide repeat-containing protein
C10628	?	9.905e-08	0	33.055	552	apoptosis inhibitory protein 5
C10720	?	9.905e-08	0	33.055	434	something about silencing protein
C1090	?	9.905e-08	0	33.055	334	40s ribosomal protein
C11341	?	9.905e-08	0	33.055	1028	btb poz domain-containing protein at1g63850-like
C11414	?	9.905e-08	0	33.055	844	abc transporter b family member 20-like
C12197	?	9.905e-08	0	33.055	536	probable exonuclease mut-7 homolog
C12279	?	9.905e-08	0	33.055	497	required to maintain repression 2
C12370	?	9.905e-08	0	33.055	915	glucan synthase component
C12899	?	9.905e-08	0	33.055	722	pectinesterase 3-like
C13236	?	9.905e-08	0	33.055	448	No Hit
C13257	?	9.905e-08	0	33.055	481	unnamed protein product [Vitis vinifera]
C14125	?	9.905e-08	0	33.055	1161	protein mitochondrial
C14173	?	9.905e-08	0	33.055	398	No Hit
C14213	?	9.905e-08	0	33.055	891	rrp12-like protein
C14584	?	9.905e-08	0	33.055	1072	spotted leaf
C14887	?	9.905e-08	0	33.055	380	PREDICTED: uncharacterized protein LOC100248711 [Vitis vinifera]
C14899	?	9.905e-08	0	33.055	560	lob domain-containing
C15447	?	9.905e-08	0	33.055	974	phospholipase a1- chloroplastic-like
C15652	?	9.905e-08	0	33.055	798	probable galacturonosyltransferase 13-like
C15667	?	9.905e-08	0	33.055	671	predicted protein [Populus trichocarpa]
C5265	?	9.905e-08	0	33.055	902	phd f-box containing
C5526	?	9.905e-08	0	33.055	434	predicted protein [Populus trichocarpa]
C5811	?	9.905e-08	0	33.055	861	PREDICTED: uncharacterized protein LOC100257732 [Vitis vinifera]
C6325	?	9.905e-08	0	33.055	954	protein
C7466	?	9.905e-08	0	33.055	570	No Hit
C7894	?	9.905e-08	0	33.055	697	hypersensitive-induced response protein
C7934	?	9.905e-08	0	33.055	532	haloacid dehalogenase-like hydrolase domain-containing protein
C8215	?	9.905e-08	0	33.055	739	nad kinase 1
C9130	?	9.905e-08	0	33.055	720	hypothetical protein VITISV_003407 [Vitis vinifera]
C9153	?	9.905e-08	0	33.055	556	pectinesterase 3-like
C13224	6.381	1.962e-07	8.058	51.419	703	predicted protein [Populus trichocarpa]
C13324	6.381	1.962e-07	8.058	51.419	640	pentatricopeptide repeat-containing protein at4g18520-like
C42	6.381	1.962e-07	8.058	51.419	1143	cationic peroxidase
C7381	6.381	1.962e-07	8.058	51.419	963	60s ribosomal protein mitochondrial
C154	3.126	2.781e-07	28.202	88.146	1373	proline-rich protein
C16206	3.126	2.781e-07	28.202	88.146	492	6-phosphogluconate dehydrogenase
C5074	3.126	2.781e-07	28.202	88.146	1916	mitochondrial aldehyde dehydrogenase
C5682	3.126	2.781e-07	28.202	88.146	1233	coiled-coil domain-containing protein 109a
C10563	4.862	2.962e-07	12.087	58.764	1213	udp-rhamnose:rhamnosyltransferase 1
C10995	4.862	2.962e-07	12.087	58.764	1128	nodal modulator 1-like
C2656	4.862	2.962e-07	12.087	58.764	677	pollen-specific leucine-rich repeat extensin-like protein 4
C3878	4.862	2.962e-07	12.087	58.764	865	adp-ribosylation factor c1
C7024	4.862	2.962e-07	12.087	58.764	720	phosphatidylinositol-glycan biosynthesis class x protein
C8567	4.862	2.962e-07	12.087	58.764	1036	tpa_inf: aro1-like protein 1
C1450	3.343	3.256e-07	24.173	80.801	526	steroid binding
C7448	3.343	3.256e-07	24.173	80.801	784	polyneuridine-aldehyde esterase
C7584	3.343	3.256e-07	24.173	80.801	1223	kelch repeat-containing protein
C7916	3.343	3.256e-07	24.173	80.801	693	zf-hd homeobox protein at4g24660-like
C8524	3.343	3.256e-07	24.173	80.801	2089	serine threonine-protein kinase wnk8
C857	3.343	3.256e-07	24.173	80.801	1046	anther-specific protein lat52
C10649	4.102	3.464e-07	16.116	66.11	1230	laccase 90b
C329	4.102	3.464e-07	16.116	66.11	1200	dual-specificity protein phosphatase-like partial
C682	4.102	3.464e-07	16.116	66.11	1254	beta xylosidase
C7914	4.102	3.464e-07	16.116	66.11	963	monogalactosyldiacylglycerol synthase 3
C8162	4.102	3.464e-07	16.116	66.11	1067	phosphopantothenate-cysteine ligase
C4921	3.646	3.51e-07	20.144	73.455	722	40s ribosomal protein s15a-5
C5090	3.646	3.51e-07	20.144	73.455	1396	chaperonin containing t-complex protein zeta
C5697	3.646	3.51e-07	20.144	73.455	937	e3 ubiquitin-protein ligase mgrn1-like
C7008	3.646	3.51e-07	20.144	73.455	1057	xyloglucan endotransglucosylase hydrolase
C7982	3.646	3.51e-07	20.144	73.455	1454	predicted protein [Populus trichocarpa]
C10307	10.028	4.619e-07	4.029	40.4	593	riboflavin biosynthesis
C10543	10.028	4.619e-07	4.029	40.4	769	chromatin remodeling complex subunit
C11003	10.028	4.619e-07	4.029	40.4	863	probable receptor-like protein kinase at2g42960-like
C11008	10.028	4.619e-07	4.029	40.4	810	chloride channel
C12906	10.028	4.619e-07	4.029	40.4	926	binding protein
C13351	10.028	4.619e-07	4.029	40.4	941	protein kinase-like protein
C14238	10.028	4.619e-07	4.029	40.4	907	probable 1-deoxy-d-xylulose-5-phosphate chloroplastic-like
C14595	10.028	4.619e-07	4.029	40.4	939	exostosin family protein
C15156	10.028	4.619e-07	4.029	40.4	427	protein expressed
C3718	10.028	4.619e-07	4.029	40.4	907	selenium-binding protein 1-like
C4367	10.028	4.619e-07	4.029	40.4	618	flavonol synthase
C5824	10.028	4.619e-07	4.029	40.4	591	basic blue protein
C6072	10.028	4.619e-07	4.029	40.4	1521	ribosomal rna processing protein
C7045	10.028	4.619e-07	4.029	40.4	553	af428310_1at3g47850 t23j7_180
C7665	10.028	4.619e-07	4.029	40.4	729	protein phosphatase 2c and cyclic nucleotide-binding kinase domain-containing protein
C7697	10.028	4.619e-07	4.029	40.4	974	sister chromatid cohesion protein pds5
C8245	10.028	4.619e-07	4.029	40.4	1987	calmodulin binding protein
C8511	10.028	4.619e-07	4.029	40.4	762	gata transcription factor 24
C8957	10.028	4.619e-07	4.029	40.4	751	multiple myeloma tumor-associated
C9762	10.028	4.619e-07	4.029	40.4	1074	guanine nucleotide-exchange factor
C9851	10.028	4.619e-07	4.029	40.4	435	lecithine-cholesterol acyltransferase-like 4
C10547	?	5.451e-07	0	29.382	560	predicted protein [Populus trichocarpa]
C10644	?	5.451e-07	0	29.382	686	PREDICTED: uncharacterized protein LOC100836252 [Brachypodium distachyon]
C10645	?	5.451e-07	0	29.382	812	protein ariadne-
C10660	?	5.451e-07	0	29.382	398	glycerol-3-phosphate acyltransferase
C10986	?	5.451e-07	0	29.382	580	unnamed protein product [Vitis vinifera]
C11136	?	5.451e-07	0	29.382	763	PREDICTED: uncharacterized protein LOC100781024 [Glycine max]
C11435	?	5.451e-07	0	29.382	487	histone acetyltransferase
C11875	?	5.451e-07	0	29.382	453	chromatin remodeling complex subunit
C11908	?	5.451e-07	0	29.382	495	bisphosphoglycerate-dependent phosphoglycerate mutase-like
C11910	?	5.451e-07	0	29.382	557	pentatricopeptide repeat-containing protein
C11931	?	5.451e-07	0	29.382	1113	protein phosphatase
C11949	?	5.451e-07	0	29.382	910	serine threonine-protein phosphatase bsl2
C11954	?	5.451e-07	0	29.382	902	vacuolar protein sorting-associated protein 35-like
C12224	?	5.451e-07	0	29.382	488	predicted protein [Populus trichocarpa]
C12317	?	5.451e-07	0	29.382	1312	zinc finger ccch domain-containing protein 48-like
C12322	?	5.451e-07	0	29.382	471	protein arc5
C12326	?	5.451e-07	0	29.382	803	spotted leaf
C12409	?	5.451e-07	0	29.382	834	uroporphyrinogen-iii chloroplastic-like
C12766	?	5.451e-07	0	29.382	678	y2010_arath ame: full=lrr repeats and ubiquitin-like domain-containing protein at2g30105
C12882	?	5.451e-07	0	29.382	796	predicted protein [Populus trichocarpa]
C13183	?	5.451e-07	0	29.382	521	ralf-like partial
C13225	?	5.451e-07	0	29.382	509	got1 sft2-like vescicle transport protein family
C13246	?	5.451e-07	0	29.382	759	pci domain-containing protein 2-like
C13258	?	5.451e-07	0	29.382	508	atp binding
C13281	?	5.451e-07	0	29.382	495	fanconi-associated nuclease 1-like protein
C13330	?	5.451e-07	0	29.382	573	14 kda proline-rich
C13337	?	5.451e-07	0	29.382	559	transducin family protein
C14551	?	5.451e-07	0	29.382	637	protein
C14557	?	5.451e-07	0	29.382	437	PREDICTED: uncharacterized protein LOC100255283 [Vitis vinifera]
C14590	?	5.451e-07	0	29.382	535	No Hit
C14920	?	5.451e-07	0	29.382	686	swi snf complex subunit smarcc2
C15237	?	5.451e-07	0	29.382	864	acyl acp-thioesterase
C15408	?	5.451e-07	0	29.382	786	histone-lysine n-methyltransferase ashr1
C15423	?	5.451e-07	0	29.382	701	wrky transcription
C16019	?	5.451e-07	0	29.382	332	No Hit
C3720	?	5.451e-07	0	29.382	2304	phosphoenolpyruvate carboxykinase
C4608	?	5.451e-07	0	29.382	590	apo protein mitochondrial-like
C6247	?	5.451e-07	0	29.382	1368	glycine-rich protein
C6361	?	5.451e-07	0	29.382	522	ino80 complex subunit d
C6624	?	5.451e-07	0	29.382	1165	pentatricopeptide repeat-containing protein
C6636	?	5.451e-07	0	29.382	667	gilt domain-containing protein
C686	?	5.451e-07	0	29.382	409	nima-interacting protein
C7382	?	5.451e-07	0	29.382	608	mads-domain transcription partial
C8165	?	5.451e-07	0	29.382	1098	heterogeneous nuclear ribonucleoprotein f
C8276	?	5.451e-07	0	29.382	647	No Hit
C8569	?	5.451e-07	0	29.382	1418	blue light photoreceptor
C8835	?	5.451e-07	0	29.382	637	formamidopyrimidine-dna glycosylase
C9131	?	5.451e-07	0	29.382	1098	zinc finger ccch domain-containing protein
C9155	?	5.451e-07	0	29.382	707	nadph-dependent diflavin oxidoreductase 1-like isoform 2
C9179	?	5.451e-07	0	29.382	722	atp binding microtubule motor
C9428	?	5.451e-07	0	29.382	664	golgi snare 11 protein
C9434	?	5.451e-07	0	29.382	494	gtp-binding protein erg
C9732	?	5.451e-07	0	29.382	807	PREDICTED: uncharacterized protein LOC100259501 [Vitis vinifera]
C9784	?	5.451e-07	0	29.382	528	mob1-like protein
C9848	?	5.451e-07	0	29.382	772	4-coumarate-coa ligase
C9896	?	5.451e-07	0	29.382	513	f-box kelch-repeat protein at1g22040-like
C10207	5.925	9.385e-07	8.058	47.746	802	protein mos2
C1106	5.925	9.385e-07	8.058	47.746	663	low temperature and salt responsive protein lti6b
C11076	5.925	9.385e-07	8.058	47.746	1813	protein transport protein sec23-like
C11356	5.925	9.385e-07	8.058	47.746	805	af372930_1at5g66310 k1l20_9
C11920	5.925	9.385e-07	8.058	47.746	1163	transferring glycosyl
C14871	5.925	9.385e-07	8.058	47.746	696	tpx2 (targeting protein for xklp2) protein family
C2390	5.925	9.385e-07	8.058	47.746	457	asol_tobac ame: full=l-ascorbate oxidase homolog ame: full=pollen-specific protein ntp303 flags: precursor
C2423	5.925	9.385e-07	8.058	47.746	825	h aca ribonucleoprotein complex subunit 1-like protein 1
C5126	5.925	9.385e-07	8.058	47.746	1005	zinc finger protein zat10-like
C5501	5.925	9.385e-07	8.058	47.746	751	No Hit
C6570	5.925	9.385e-07	8.058	47.746	1344	dna-binding bromodomain-containing protein
C6833	5.925	9.385e-07	8.058	47.746	758	conserved hypothetical protein [Ricinus communis]
C7406	5.925	9.385e-07	8.058	47.746	953	pyridoxal phosphate-dependent ybl036c type
C7481	5.925	9.385e-07	8.058	47.746	1048	dual specificity protein phosphatase 1
C8492	5.925	9.385e-07	8.058	47.746	713	polyphosphoinositide phosphatase-like
C8528	5.925	9.385e-07	8.058	47.746	1227	acylamino-acid-releasing enzyme
C8826	5.925	9.385e-07	8.058	47.746	962	kinesin light chain
C9454	5.925	9.385e-07	8.058	47.746	638	pentatricopeptide repeat-containing protein
C10662	3.191	1.205e-06	24.173	77.128	1533	predicted protein [Populus trichocarpa]
C3491	3.191	1.205e-06	24.173	77.128	865	hin1 like protein
C5680	3.191	1.205e-06	24.173	77.128	1351	p-loop containing nucleoside triphosphate hydrolase domain-containing protein
C6013	3.191	1.205e-06	24.173	77.128	1234	f-box lrr-repeat protein at3g48880-like
C6759	3.191	1.205e-06	24.173	77.128	1190	udp-sugar pyrophospharylase
C7435	3.191	1.205e-06	24.173	77.128	1714	kh domain-containing protein at4g18375-like
C12044	4.558	1.293e-06	12.087	55.092	859	probable protein phosphatase 2c 42-like
C12811	4.558	1.293e-06	12.087	55.092	1293	atp binding
C14175	4.558	1.293e-06	12.087	55.092	963	kinesin heavy
C3639	4.558	1.293e-06	12.087	55.092	893	ring u-box domain-containing protein
C4955	4.558	1.293e-06	12.087	55.092	1086	gaga-binding transcriptional activator
C6168	4.558	1.293e-06	12.087	55.092	1055	probable 6-phosphogluconolactonase 2-like
C6575	4.558	1.293e-06	12.087	55.092	1186	nac domain ipr003441
C6966	4.558	1.293e-06	12.087	55.092	1021	protein
C7018	4.558	1.293e-06	12.087	55.092	1564	atp phosphoribosyltransferase
C9053	4.558	1.293e-06	12.087	55.092	752	nucleic acid binding
C9156	4.558	1.293e-06	12.087	55.092	1440	e3 ubiquitin-protein ligase prt1-like
C5494	3.464	1.38e-06	20.144	69.783	550	fringe-like protein
C6039	3.464	1.38e-06	20.144	69.783	1039	autophagy-related protein 3
C9412	3.464	1.38e-06	20.144	69.783	1474	cbl-interacting serine threonine-protein
C11121	3.874	1.432e-06	16.116	62.437	1237	auxin-induced protein
C2028	3.874	1.432e-06	16.116	62.437	2250	beta-glucan-binding protein
C7221	3.874	1.432e-06	16.116	62.437	1268	ribonucleoside-diphosphate reductase small chain
C7484	3.874	1.432e-06	16.116	62.437	748	epstein-barr nuclear
C7485	3.874	1.432e-06	16.116	62.437	1593	ccaat enhancer-binding protein zeta
C7630	3.874	1.432e-06	16.116	62.437	667	protein
C8249	3.874	1.432e-06	16.116	62.437	914	aspartate aminotransferase
C8279	3.874	1.432e-06	16.116	62.437	991	expansin precursor
C10039	9.116	2.383e-06	4.029	36.728	624	dcl protein
C10513	9.116	2.383e-06	4.029	36.728	1197	upf0496 protein at4g34320-like
C10514	9.116	2.383e-06	4.029	36.728	1110	transcription factor
C10600	9.116	2.383e-06	4.029	36.728	1029	sucrose phosphate
C10981	9.116	2.383e-06	4.029	36.728	1266	5 -nucleotidase domain-containing protein ddb_g0275467-like
C10998	9.116	2.383e-06	4.029	36.728	848	rad1 dna damage checkpoint
C11215	9.116	2.383e-06	4.029	36.728	159	No Hit
C11856	9.116	2.383e-06	4.029	36.728	754	u1 small nuclear ribonucleoprotein 70 kda-like
C11928	9.116	2.383e-06	4.029	36.728	967	protein plastid movement impaired 2-like
C12825	9.116	2.383e-06	4.029	36.728	714	chloroplast lumen common protein family
C14146	9.116	2.383e-06	4.029	36.728	779	thermostable beta-glucosidase
C14264	9.116	2.383e-06	4.029	36.728	1024	protein-s isoprenylcysteine o-
C14604	9.116	2.383e-06	4.029	36.728	1391	atp binding
C15810	9.116	2.383e-06	4.029	36.728	714	No Hit
C1905	9.116	2.383e-06	4.029	36.728	598	hypersensitive-induced reaction protein 2
C3222	9.116	2.383e-06	4.029	36.728	1219	defective in cullin neddylation
C3424	9.116	2.383e-06	4.029	36.728	547	upf0496 protein 4-like
C3585	9.116	2.383e-06	4.029	36.728	1023	beta-expansin 1a
C7431	9.116	2.383e-06	4.029	36.728	675	isoleucyl-trna synthetase
C8267	9.116	2.383e-06	4.029	36.728	953	protein
C8815	9.116	2.383e-06	4.029	36.728	824	glutaredoxin c3
C9715	9.116	2.383e-06	4.029	36.728	811	tata-binding protein
C9765	9.116	2.383e-06	4.029	36.728	673	enth vhs gat family protein
C9790	9.116	2.383e-06	4.029	36.728	585	chloroplastic group iia intron splicing facilitator crs1
C9863	9.116	2.383e-06	4.029	36.728	553	potassium channel skor
C10520	?	3.032e-06	0	25.709	572	indole-3-acetic acid-amido synthetase
C10578	?	3.032e-06	0	25.709	721	abc transporter b family member 29
C10588	?	3.032e-06	0	25.709	495	No Hit
C10591	?	3.032e-06	0	25.709	1203	nuclear pore complex protein nup54-like
C10919	?	3.032e-06	0	25.709	723	galacturonosyltransferase-like 6
C11463	?	3.032e-06	0	25.709	668	calcium-dependent protein kinase 19
C11768	?	3.032e-06	0	25.709	582	protein
C11853	?	3.032e-06	0	25.709	842	swi snf complex subunit sw13
C11867	?	3.032e-06	0	25.709	1059	apoptosis inhibitory protein 5
C11896	?	3.032e-06	0	25.709	669	predicted protein [Populus trichocarpa]
C11926	?	3.032e-06	0	25.709	648	rna-binding region-containing
C11932	?	3.032e-06	0	25.709	411	tripeptidyl peptidase ii
C11935	?	3.032e-06	0	25.709	675	flowering time control protein fca-like
C12300	?	3.032e-06	0	25.709	734	unnamed protein product [Vitis vinifera]
C12769	?	3.032e-06	0	25.709	714	pentatricopeptide repeat-containing protein mitochondrial-like
C12840	?	3.032e-06	0	25.709	997	leucine-rich repeat family protein
C13176	?	3.032e-06	0	25.709	425	No Hit
C13234	?	3.032e-06	0	25.709	465	No Hit
C13287	?	3.032e-06	0	25.709	750	auxin-induced protein
C13347	?	3.032e-06	0	25.709	606	prenylcysteine methylesterase
C13409	?	3.032e-06	0	25.709	638	tom1-like protein 2-like
C13631	?	3.032e-06	0	25.709	378	unnamed protein product [Vitis vinifera]
C13665	?	3.032e-06	0	25.709	683	mterf domain-containing mitochondrial
C13774	?	3.032e-06	0	25.709	577	sec14 cytosolic factor family protein phosphoglyceride transfer family protein
C14168	?	3.032e-06	0	25.709	961	smr (small related) domain-containing protein
C14203	?	3.032e-06	0	25.709	895	pentatricopeptide repeat-containing
C14211	?	3.032e-06	0	25.709	560	autophagy-related protein
C14527	?	3.032e-06	0	25.709	521	upf0392 protein rcom_0530710-like
C14583	?	3.032e-06	0	25.709	1038	protein phosphatase
C1460	?	3.032e-06	0	25.709	522	def-like protein
C14666	?	3.032e-06	0	25.709	891	unnamed protein product [Vitis vinifera]
C14816	?	3.032e-06	0	25.709	706	PREDICTED: uncharacterized protein LOC100242230 [Vitis vinifera]
C14857	?	3.032e-06	0	25.709	849	cytidine deoxycytidylate deaminase family protein
C14951	?	3.032e-06	0	25.709	515	dna binding
C14962	?	3.032e-06	0	25.709	1430	dynamin-like protein c-like
C15162	?	3.032e-06	0	25.709	1216	nac domain protein
C15190	?	3.032e-06	0	25.709	766	ethylene signaling protein
C15326	?	3.032e-06	0	25.709	282	No Hit
C15456	?	3.032e-06	0	25.709	503	amp deaminase-like
C15669	?	3.032e-06	0	25.709	639	f-box protein pp2-b15-like
C15804	?	3.032e-06	0	25.709	258	No Hit
C15813	?	3.032e-06	0	25.709	744	rwp-rk domain-containing protein
C16016	?	3.032e-06	0	25.709	203	No Hit
C2089	?	3.032e-06	0	25.709	1770	cytochrome p450
C463	?	3.032e-06	0	25.709	456	60s ribosomal protein
C4641	?	3.032e-06	0	25.709	756	at1g48450 t1n15_5
C8132	?	3.032e-06	0	25.709	1140	nucleic acid binding protein
C8452	?	3.032e-06	0	25.709	1222	glucan endo- -beta-glucosidase
C9347	?	3.032e-06	0	25.709	789	trehalose-6-phosphate synthase
C9362	?	3.032e-06	0	25.709	1058	dnaj homolog subfamily c member 2-like
C9464	?	3.032e-06	0	25.709	527	dna-binding protein rhl1
C9485	?	3.032e-06	0	25.709	487	phospholipase c
C9818	?	3.032e-06	0	25.709	593	calcium ion binding
C10200	5.47	4.557e-06	8.058	44.073	1056	protein dek
C10559	5.47	4.557e-06	8.058	44.073	1668	ubiquitin and wlm domain-containing protein
C11824	5.47	4.557e-06	8.058	44.073	665	integral membrane family protein
C14157	5.47	4.557e-06	8.058	44.073	703	protein
C14190	5.47	4.557e-06	8.058	44.073	1106	endonuclease exonuclease phosphatase family protein
C15587	5.47	4.557e-06	8.058	44.073	1337	cytochrome p450
C210	5.47	4.557e-06	8.058	44.073	682	lipid transfer protein precursor
C4083	5.47	4.557e-06	8.058	44.073	893	PREDICTED: uncharacterized protein LOC100265893 [Vitis vinifera]
C4636	5.47	4.557e-06	8.058	44.073	598	conserved hypothetical protein [Ricinus communis]
C5815	5.47	4.557e-06	8.058	44.073	1253	long-chain acyl- synthetase
C7215	5.47	4.557e-06	8.058	44.073	1132	probable dna primase large subunit-like
C7908	5.47	4.557e-06	8.058	44.073	1428	zinc finger
C8573	5.47	4.557e-06	8.058	44.073	939	3 -n-debenzoyl-2 -deoxytaxol n-
C9472	5.47	4.557e-06	8.058	44.073	1457	nbs-lrr resistance protein
C9804	5.47	4.557e-06	8.058	44.073	733	calmodulin
C2676	3.039	4.557e-06	24.173	73.455	1929	phosphoenolpyruvate carboxykinase
C6062	3.039	4.557e-06	24.173	73.455	1278	clathrin assembly protein at5g35200-like
C6696	3.039	4.557e-06	24.173	73.455	753	protein
C7455	3.039	4.557e-06	24.173	73.455	1806	o-fucosyltransferase-like protein
C9469	3.039	4.557e-06	24.173	73.455	766	3-ketoacyl- synthase 17-like
C11073	3.282	5.519e-06	20.144	66.11	877	e3 ubiquitin-protein ligase atl6-like
C6789	3.282	5.519e-06	20.144	66.11	1081	serine threonine protein
C7035	3.282	5.519e-06	20.144	66.11	1248	protein
C7310	3.282	5.519e-06	20.144	66.11	1494	with no lysine kinase
C7958	3.282	5.519e-06	20.144	66.11	1057	sterol-4alpha-methyl oxidase 1-1
C8188	3.282	5.519e-06	20.144	66.11	2149	translation elongation factor ef-g
C11767	4.254	5.878e-06	12.087	51.419	1002	Lipase [Medicago truncatula]
C13746	4.254	5.878e-06	12.087	51.419	1504	erd7 protein
C14873	4.254	5.878e-06	12.087	51.419	1022	rop-interactive crib motif-containing protein 1
C3760	4.254	5.878e-06	12.087	51.419	499	multicatalytic endopeptidase
C4483	4.254	5.878e-06	12.087	51.419	812	expansin precursor-like protein
C5110	4.254	5.878e-06	12.087	51.419	812	werner syndrome-like exonuclease-like
C5902	4.254	5.878e-06	12.087	51.419	1176	centromere microtubule binding protein
C6218	4.254	5.878e-06	12.087	51.419	694	PREDICTED: uncharacterized protein LOC100255767 [Vitis vinifera]
C6564	4.254	5.878e-06	12.087	51.419	1120	cis-zeatin o-glucosyltransferase
C6794	4.254	5.878e-06	12.087	51.419	819	PREDICTED: uncharacterized protein LOC100265673 [Vitis vinifera]
C8155	4.254	5.878e-06	12.087	51.419	1622	lycopene beta-cyclase
C11027	3.646	6.068e-06	16.116	58.764	1463	fringe-like protein
C11387	3.646	6.068e-06	16.116	58.764	927	o-fucosyltransferase family protein
C12303	3.646	6.068e-06	16.116	58.764	547	endochitinase pr4
C4983	3.646	6.068e-06	16.116	58.764	1005	squalene synthase
C5506	3.646	6.068e-06	16.116	58.764	1006	udp-glycosyltransferase-like protein
C7425	3.646	6.068e-06	16.116	58.764	1361	protoheme ix mitochondrial-like
C9148	3.646	6.068e-06	16.116	58.764	813	f-box family protein
C9939	3.646	6.068e-06	16.116	58.764	1318	cellulose synthase-like protein d1
C10194	8.204	1.209e-05	4.029	33.055	614	f-box protein at1g78280-like
C10239	8.204	1.209e-05	4.029	33.055	1206	transparent testa 12
C10469	8.204	1.209e-05	4.029	33.055	1044	glycogen synthase kinase-3
C10475	8.204	1.209e-05	4.029	33.055	1127	protein
C10577	8.204	1.209e-05	4.029	33.055	630	ran-binding protein 10-like
C10902	8.204	1.209e-05	4.029	33.055	808	cullin 4
C10983	8.204	1.209e-05	4.029	33.055	796	unknown [Glycine max]
C11006	8.204	1.209e-05	4.029	33.055	677	unnamed protein product [Vitis vinifera]
C11040	8.204	1.209e-05	4.029	33.055	784	PREDICTED: uncharacterized protein LOC100782637 [Glycine max]
C11397	8.204	1.209e-05	4.029	33.055	643	monoacylglycerol lipase abhd6-like
C11760	8.204	1.209e-05	4.029	33.055	1153	PREDICTED: uncharacterized protein LOC100249059 [Vitis vinifera]
C13293	8.204	1.209e-05	4.029	33.055	435	protein
C13319	8.204	1.209e-05	4.029	33.055	1179	phospholipase d
C13689	8.204	1.209e-05	4.029	33.055	948	vacuolar invertase
C13702	8.204	1.209e-05	4.029	33.055	842	signal peptidase
C13757	8.204	1.209e-05	4.029	33.055	792	No Hit
C14129	8.204	1.209e-05	4.029	33.055	602	pentatricopeptide repeat-containing protein
C14542	8.204	1.209e-05	4.029	33.055	452	sulfate transporter
C14588	8.204	1.209e-05	4.029	33.055	918	sulfate transporter
C14614	8.204	1.209e-05	4.029	33.055	1449	serine threonine-protein kinase
C1494	8.204	1.209e-05	4.029	33.055	622	No Hit
C2814	8.204	1.209e-05	4.029	33.055	1256	PREDICTED: syntaxin-32-like [Glycine max]
C3511	8.204	1.209e-05	4.029	33.055	811	No Hit
C6610	8.204	1.209e-05	4.029	33.055	980	microsomal signal peptidase 23 kd
C6652	8.204	1.209e-05	4.029	33.055	846	ubiquitin carboxyl-terminal hydrolase 12-like
C6684	8.204	1.209e-05	4.029	33.055	532	vacuolar protein sorting-associated protein 35-like
C7426	8.204	1.209e-05	4.029	33.055	743	phosphatidylinositol-glycan biosynthesis class f
C7456	8.204	1.209e-05	4.029	33.055	485	protein iq-domain 32-like
C7492	8.204	1.209e-05	4.029	33.055	1123	nuclear acid binding
C7656	8.204	1.209e-05	4.029	33.055	592	hypothetical protein MTR_5g067940 [Medicago truncatula]
C768	8.204	1.209e-05	4.029	33.055	1576	aspartic proteinase nepenthesin-1
C7710	8.204	1.209e-05	4.029	33.055	766	coproporphyrinogen iii oxidase
C7723	8.204	1.209e-05	4.029	33.055	801	glioma tumor suppressor candidate region gene 2 protein
C8480	8.204	1.209e-05	4.029	33.055	736	protein-binding zinc ion-binding protein
C8540	8.204	1.209e-05	4.029	33.055	1380	ring finger protein
C8796	8.204	1.209e-05	4.029	33.055	926	atp-binding cassette
C9467	8.204	1.209e-05	4.029	33.055	843	phosphatidylserine decarboxylase
C9802	8.204	1.209e-05	4.029	33.055	790	arginyl-trna--protein transferase 1-like
C9823	8.204	1.209e-05	4.029	33.055	932	mannan endo- -beta-mannosidase 2-like
C10158	?	1.65e-05	0	22.037	627	orf117_6 gene product
C10586	?	1.65e-05	0	22.037	604	hypothetical protein VITISV_043918 [Vitis vinifera]
C10626	?	1.65e-05	0	22.037	1400	tcp family transcription factor-like protein
C10894	?	1.65e-05	0	22.037	432	transcription factor jumonji and c5hc2 type zinc finger domain-containing protein
C10963	?	1.65e-05	0	22.037	481	pre-mrna-splicing factor slu7-a-like
C11001	?	1.65e-05	0	22.037	568	transcription factor tau subunit sfc4
C11024	?	1.65e-05	0	22.037	599	protein arabidillo 1-like
C11034	?	1.65e-05	0	22.037	452	acetyl- carboxylase 1-like
C11067	?	1.65e-05	0	22.037	480	rrna methyltransferase ylbh-like
C11309	?	1.65e-05	0	22.037	1209	exocyst complex component 3-like
C11390	?	1.65e-05	0	22.037	581	No Hit
C11413	?	1.65e-05	0	22.037	437	agenet domain-containing protein
C11444	?	1.65e-05	0	22.037	567	at4g02720 t10p11_1
C11449	?	1.65e-05	0	22.037	673	resistance protein rgc2
C11493	?	1.65e-05	0	22.037	429	beta-xylosidase alpha-l-arabinofuranosidase 2-like
C11505	?	1.65e-05	0	22.037	718	lob domain-containing protein 36-like
C11835	?	1.65e-05	0	22.037	468	bzip transcription factor family protein
C11841	?	1.65e-05	0	22.037	628	aminoacyl-trna synthetase family
C11858	?	1.65e-05	0	22.037	913	8-oxoguanine-dna glycosylase 1
C11959	?	1.65e-05	0	22.037	542	map3k epsilon protein kinase
C12293	?	1.65e-05	0	22.037	609	hypothetical protein ARALYDRAFT_483796 [Arabidopsis lyrata subsp. lyrata]
C12299	?	1.65e-05	0	22.037	447	nhl domain-containing protein
C12308	?	1.65e-05	0	22.037	597	chloroplast iron superoxide dismutase
C12389	?	1.65e-05	0	22.037	878	auxin response factor-like protein
C12401	?	1.65e-05	0	22.037	367	3 -5 exonuclease domain-containing protein
C12429	?	1.65e-05	0	22.037	972	vamp synaptobrevin-associated protein 27-2
C12799	?	1.65e-05	0	22.037	535	zinc finger
C12830	?	1.65e-05	0	22.037	531	dna replication licensing factor mcm6
C12865	?	1.65e-05	0	22.037	892	myosin heavy embryonic smooth muscle
C12870	?	1.65e-05	0	22.037	599	cysteine-type peptidase
C13226	?	1.65e-05	0	22.037	513	No Hit
C13284	?	1.65e-05	0	22.037	760	upf0496 protein at3g19330
C13325	?	1.65e-05	0	22.037	862	serine threonine protein phosphatase 4 regulatory subunit
C13334	?	1.65e-05	0	22.037	728	u3 small nucleolar rna-associated
C13417	?	1.65e-05	0	22.037	682	protein
C14169	?	1.65e-05	0	22.037	398	trehalase 1 gmtre1
C14183	?	1.65e-05	0	22.037	843	gem-like protein 4-like
C14226	?	1.65e-05	0	22.037	555	undecaprenyl pyrophosphate synthetase family protein
C14237	?	1.65e-05	0	22.037	587	purple acid phosphatase
C14525	?	1.65e-05	0	22.037	616	gata transcription factor 26-like
C14616	?	1.65e-05	0	22.037	599	ppr repeat protein
C14618	?	1.65e-05	0	22.037	537	sucrose-phosphate synthase - like protein
C14623	?	1.65e-05	0	22.037	953	pectate lyase
C14685	?	1.65e-05	0	22.037	1168	zinc knuckle (cchc-type) family protein
C14853	?	1.65e-05	0	22.037	920	protein plastid movement impaired 2-like
C14889	?	1.65e-05	0	22.037	550	unnamed protein product [Vitis vinifera]
C14937	?	1.65e-05	0	22.037	528	transposon en spm sub- expressed
C14940	?	1.65e-05	0	22.037	508	dna-directed rna polymerase iii subunit c2
C15171	?	1.65e-05	0	22.037	524	arginyl-trna--protein transferase 1-like
C1522	?	1.65e-05	0	22.037	932	centromeric protein
C15465	?	1.65e-05	0	22.037	313	No Hit
C15623	?	1.65e-05	0	22.037	277	No Hit
C15926	?	1.65e-05	0	22.037	1121	o-linked c transferase like protein
C16014	?	1.65e-05	0	22.037	321	No Hit
C16094	?	1.65e-05	0	22.037	551	wd repeat-containing protein 89 homolog
C16129	?	1.65e-05	0	22.037	569	cytochrome p450 like_tbp
C16167	?	1.65e-05	0	22.037	292	No Hit
C1624	?	1.65e-05	0	22.037	574	atp-citrate lyase a-1
C1972	?	1.65e-05	0	22.037	519	No Hit
C2150	?	1.65e-05	0	22.037	429	14-3-3 protein
C3719	?	1.65e-05	0	22.037	602	protein wax2
C6951	?	1.65e-05	0	22.037	1379	at3g08780 f17o14_25
C6987	?	1.65e-05	0	22.037	487	protein disulfide isomerase family
C7694	?	1.65e-05	0	22.037	977	cellulose synthase
C7971	?	1.65e-05	0	22.037	1259	zinc iron
C8177	?	1.65e-05	0	22.037	568	No Hit
C8778	?	1.65e-05	0	22.037	651	suppressor of
C8827	?	1.65e-05	0	22.037	615	unknown [Lotus japonicus]
C8856	?	1.65e-05	0	22.037	590	histone acetyltransferase
C9041	?	1.65e-05	0	22.037	563	hypothetical protein MTR_4g100570 [Medicago truncatula]
C9461	?	1.65e-05	0	22.037	606	protein mrp homolog
C9504	?	1.65e-05	0	22.037	789	pentatricopeptide repeat-containing protein
C967	?	1.65e-05	0	22.037	636	ras-related protein rabd1
C9874	?	1.65e-05	0	22.037	614	det1- and ddb1-associated protein 1
C13354	3.099	1.991e-05	20.144	62.437	1346	syntaxin 1b 2 3
C13649	3.099	1.991e-05	20.144	62.437	1605	somatic embryogenesis receptor
C3410	3.099	1.991e-05	20.144	62.437	694	haloacid dehalogenase-like hydrolase domain-containing protein 1a
C4197	3.099	1.991e-05	20.144	62.437	1557	beta-glucosidase-like protein
C4311	3.099	1.991e-05	20.144	62.437	831	calcium-binding protein cml38
C4706	3.099	1.991e-05	20.144	62.437	1173	glycosyl transferase family 43 protein
C4766	3.099	1.991e-05	20.144	62.437	1889	protein kinase chloroplast
C5852	3.099	1.991e-05	20.144	62.437	1750	haloacid dehalogenase-like hydrolase domain-containing protein
C7923	3.099	1.991e-05	20.144	62.437	1318	nucleic acid binding
C9780	3.099	1.991e-05	20.144	62.437	1501	PREDICTED: uncharacterized protein LOC100266056 [Vitis vinifera]
C10111	5.014	2.054e-05	8.058	40.4	779	cytochrome b-561
C10137	5.014	2.054e-05	8.058	40.4	633	chaperone -domain containing protein
C10609	5.014	2.054e-05	8.058	40.4	897	rubisco methyltransferase family protein
C10631	5.014	2.054e-05	8.058	40.4	1427	spoc dand transcription elongation factor s-ii domain protein
C11820	5.014	2.054e-05	8.058	40.4	825	exostosin family protein
C12867	5.014	2.054e-05	8.058	40.4	898	conserved oligomeric golgi complex subunit
C196	5.014	2.054e-05	8.058	40.4	628	gdsl esterase lipase apg
C5391	5.014	2.054e-05	8.058	40.4	1035	protein yipf5
C5674	5.014	2.054e-05	8.058	40.4	1581	zinc finger ran-binding domain-containing protein
C6351	5.014	2.054e-05	8.058	40.4	644	hydroxyproline-rich glycoprotein family protein
C6976	5.014	2.054e-05	8.058	40.4	1462	tom1-like protein 2-like
C745	5.014	2.054e-05	8.058	40.4	1471	vacuolar proton-inorganic pyrophosphatase
C7462	5.014	2.054e-05	8.058	40.4	967	beta-ketoacyl reductase 2
C7759	5.014	2.054e-05	8.058	40.4	699	tbc1 domain family member
C8497	5.014	2.054e-05	8.058	40.4	965	zinc finger
C8913	5.014	2.054e-05	8.058	40.4	1338	glutamine synthetase
C10676	3.419	2.332e-05	16.116	55.092	1052	protein elc
C7430	3.419	2.332e-05	16.116	55.092	1135	b-zip transcription factor
C9169	3.419	2.332e-05	16.116	55.092	1101	shikimate kinase
C10582	3.95	2.414e-05	12.087	47.746	1538	wd repeat-containing protein 44-like
C10903	3.95	2.414e-05	12.087	47.746	930	protein srg1
C13768	3.95	2.414e-05	12.087	47.746	1311	receptor-like protein 12-like
C161	3.95	2.414e-05	12.087	47.746	1225	serine threonine protein kinase pbs1
C1776	3.95	2.414e-05	12.087	47.746	846	profilin 2
C2087	3.95	2.414e-05	12.087	47.746	800	gasa4-like protein
C4062	3.95	2.414e-05	12.087	47.746	907	gtp-binding protein gb2
C4760	3.95	2.414e-05	12.087	47.746	703	blue copper protein
C5776	3.95	2.414e-05	12.087	47.746	681	n-acetyl-d-glucosamine kinase
C7653	3.95	2.414e-05	12.087	47.746	1127	protein trf-like 10
C8241	3.95	2.414e-05	12.087	47.746	1113	protein
C8516	3.95	2.414e-05	12.087	47.746	1271	pectinesterase ppe8b precursor
C9141	3.95	2.414e-05	12.087	47.746	622	protein cpr-5-like
C9411	3.95	2.414e-05	12.087	47.746	1115	1-phosphatidylinositol-4-phosphate 5-
C9502	3.95	2.414e-05	12.087	47.746	1317	alpha-rhamnosidase-like protein
C10566	7.293	6.177e-05	4.029	29.382	855	soul heme-binding family protein
C10589	7.293	6.177e-05	4.029	29.382	1446	acyl- dehydrogenase
C10861	7.293	6.177e-05	4.029	29.382	665	protein
C11062	7.293	6.177e-05	4.029	29.382	662	cysteine-rich receptor-like protein kinase 42
C11434	7.293	6.177e-05	4.029	29.382	932	anthocyanin 5-aromatic
C11457	7.293	6.177e-05	4.029	29.382	1191	gdp-fucose protein-o-fucosyltransferase 2
C11497	7.293	6.177e-05	4.029	29.382	1028	invertase pectin methylesterase inhibitor family protein
C11513	7.293	6.177e-05	4.029	29.382	673	glycerophosphoryl diester
C11821	7.293	6.177e-05	4.029	29.382	538	f-box kelch-repeat protein at3g61590-like
C11828	7.293	6.177e-05	4.029	29.382	932	at5g39790 mkm21_80
C11898	7.293	6.177e-05	4.029	29.382	873	mac perforin domain-containing protein
C12215	7.293	6.177e-05	4.029	29.382	700	probable lrr receptor-like serine threonine-protein kinase at2g24230-like
C12255	7.293	6.177e-05	4.029	29.382	908	xylem cysteine proteinase 2-like
C12273	7.293	6.177e-05	4.029	29.382	987	mac perforin domain-containing protein
C12391	7.293	6.177e-05	4.029	29.382	1096	type receptor kinase
C12523	7.293	6.177e-05	4.029	29.382	806	rna binding motif
C12750	7.293	6.177e-05	4.029	29.382	778	hipl1 protein
C12797	7.293	6.177e-05	4.029	29.382	635	phd finger protein
C12883	7.293	6.177e-05	4.029	29.382	754	aspartic proteinase-like protein
C12887	7.293	6.177e-05	4.029	29.382	518	No Hit
C12938	7.293	6.177e-05	4.029	29.382	1080	translin-associated protein x
C12970	7.293	6.177e-05	4.029	29.382	1040	pentatricopeptide repeat-containing protein
C13011	7.293	6.177e-05	4.029	29.382	1024	ureide permease
C13137	7.293	6.177e-05	4.029	29.382	981	btb poz domain-containing protein at5g48800-like
C13279	7.293	6.177e-05	4.029	29.382	643	serine carboxypeptidase-like 34-like
C13715	7.293	6.177e-05	4.029	29.382	507	No Hit
C13744	7.293	6.177e-05	4.029	29.382	717	predicted protein [Populus trichocarpa]
C14632	7.293	6.177e-05	4.029	29.382	521	f-box protein at1g78280-like
C14901	7.293	6.177e-05	4.029	29.382	392	predicted protein [Populus trichocarpa]
C15199	7.293	6.177e-05	4.029	29.382	700	No Hit
C15211	7.293	6.177e-05	4.029	29.382	1326	phospholipase d
C15227	7.293	6.177e-05	4.029	29.382	1458	pdf1-interacting protein partial
C1930	7.293	6.177e-05	4.029	29.382	1308	succinate-semialdehyde dehydrogenase -like
C205	7.293	6.177e-05	4.029	29.382	948	hypothetical protein Bm1_20240 [Brugia malayi]
C2145	7.293	6.177e-05	4.029	29.382	1078	plasma membrane h+-atpase
C3727	7.293	6.177e-05	4.029	29.382	506	della protein
C562	7.293	6.177e-05	4.029	29.382	875	methionine synthase
C6401	7.293	6.177e-05	4.029	29.382	1148	histidine kinase 3-like
C6446	7.293	6.177e-05	4.029	29.382	1256	malate glyoxysomal-like
C684	7.293	6.177e-05	4.029	29.382	1160	s-adenosylmethionine partial
C7175	7.293	6.177e-05	4.029	29.382	505	predicted protein [Populus trichocarpa]
C7627	7.293	6.177e-05	4.029	29.382	836	nuclear transcription factor y subunit c-4
C7644	7.293	6.177e-05	4.029	29.382	1106	lipase 3-like
C7962	7.293	6.177e-05	4.029	29.382	1410	synaptosomal associated
C7983	7.293	6.177e-05	4.029	29.382	750	af203882_1dynamin homolog
C8282	7.293	6.177e-05	4.029	29.382	1095	ubiquitin-like modifier-activating enzyme
C8456	7.293	6.177e-05	4.029	29.382	715	ran gtpase binding
C8512	7.293	6.177e-05	4.029	29.382	606	potassium transporter 11-like
C8532	7.293	6.177e-05	4.029	29.382	885	heavy-metal-associated domain-containing protein
C8832	7.293	6.177e-05	4.029	29.382	1245	e3 ubiquitin-protein ligase upl3-like
C9368	7.293	6.177e-05	4.029	29.382	917	dihydroxypolyprenylbenzoate methyltransferase
C9433	7.293	6.177e-05	4.029	29.382	589	squamosa promoter-binding
C9470	7.293	6.177e-05	4.029	29.382	944	valyl trna synthetase
C9798	7.293	6.177e-05	4.029	29.382	534	pentatricopeptide repeat-containing
C10159	3.191	8.888e-05	16.116	51.419	1081	endoglucanase 11-like
C11385	3.191	8.888e-05	16.116	51.419	1109	cytochrome p450
C11837	3.191	8.888e-05	16.116	51.419	1535	u-box domain-containing protein 35-like
C12753	3.191	8.888e-05	16.116	51.419	1107	major facilitator protein
C12771	3.191	8.888e-05	16.116	51.419	1478	atp binding
C2466	3.191	8.888e-05	16.116	51.419	694	hydrogen peroxide-induced 1
C474	3.191	8.888e-05	16.116	51.419	1080	lipid transfer protein
C5250	3.191	8.888e-05	16.116	51.419	888	PREDICTED: uncharacterized protein At3g49720-like [Vitis vinifera]
C5732	3.191	8.888e-05	16.116	51.419	2319	cysteinyl-trna synthetase-like
C5919	3.191	8.888e-05	16.116	51.419	783	No Hit
C6813	3.191	8.888e-05	16.116	51.419	1202	receptor protein kinase-like protein at4g34220-like
C7652	3.191	8.888e-05	16.116	51.419	850	No Hit
C7756	3.191	8.888e-05	16.116	51.419	995	clathrin assembly
C8222	3.191	8.888e-05	16.116	51.419	1018	rossmann-fold nad -binding domain-containing protein
C8248	3.191	8.888e-05	16.116	51.419	1386	guanylate kinase
C8468	3.191	8.888e-05	16.116	51.419	1615	PREDICTED: uncharacterized protein LOC100261198 [Vitis vinifera]
C8915	3.191	8.888e-05	16.116	51.419	719	zinc finger protein constans-like 9-like
C10138	?	9.004e-05	0	18.364	508	glutathione peroxidase
C10156	?	9.004e-05	0	18.364	833	tho complex subunit 1-like
C10273	?	9.004e-05	0	18.364	699	pp2a regulatory subunit tap46
C10529	?	9.004e-05	0	18.364	764	predicted protein [Populus trichocarpa]
C10918	?	9.004e-05	0	18.364	545	f-box protein at1g70590-like
C10928	?	9.004e-05	0	18.364	849	nitrogen fixation like protein
C10932	?	9.004e-05	0	18.364	650	serine-threonine kinase
C11126	?	9.004e-05	0	18.364	1319	amino acid binding
C11308	?	9.004e-05	0	18.364	807	42 kda peptidyl-prolyl isomerase
C11393	?	9.004e-05	0	18.364	908	metallo-beta-lactamase domain-containing protein
C11401	?	9.004e-05	0	18.364	544	zinc finger ccch domain-containing protein 42-like
C11450	?	9.004e-05	0	18.364	542	f-box family protein
C11503	?	9.004e-05	0	18.364	685	integral membrane single c2 domain protein
C11510	?	9.004e-05	0	18.364	768	probable carbohydrate esterase at4g34215-like
C11790	?	9.004e-05	0	18.364	558	1-aminocyclopropane-1-carboxylate synthase
C11915	?	9.004e-05	0	18.364	654	f-box protein at5g07670
C11948	?	9.004e-05	0	18.364	737	alpha- -glucosyltransferase
C11950	?	9.004e-05	0	18.364	480	acyl- synthetase family member mitochondrial-like
C11982	?	9.004e-05	0	18.364	509	u548_arath ame: full=upf0548 protein at2g17695
C12210	?	9.004e-05	0	18.364	718	unnamed protein product [Vitis vinifera]
C12253	?	9.004e-05	0	18.364	467	protoporphyrinogen chloroplast
C12302	?	9.004e-05	0	18.364	306	replication factor c subunit 2-like
C12310	?	9.004e-05	0	18.364	766	serine threonine-protein phosphatase bsl2
C12358	?	9.004e-05	0	18.364	524	ac007060_22est gb
C12381	?	9.004e-05	0	18.364	1160	mitogen-activated protein kinase kinase kinase 2-like
C1239	?	9.004e-05	0	18.364	435	lipid-transfer protein
C12460	?	9.004e-05	0	18.364	462	f-box family protein
C12473	?	9.004e-05	0	18.364	819	PREDICTED: uncharacterized protein LOC100808788 [Glycine max]
C12739	?	9.004e-05	0	18.364	517	set domain-containing protein
C12779	?	9.004e-05	0	18.364	549	unnamed protein product [Vitis vinifera]
C12796	?	9.004e-05	0	18.364	533	unnamed protein product [Vitis vinifera]
C12818	?	9.004e-05	0	18.364	698	u4 u6 small nuclear ribonucleoprotein prp3-like
C12872	?	9.004e-05	0	18.364	542	gibberellin receptor
C12874	?	9.004e-05	0	18.364	723	wrky transcription factor
C12902	?	9.004e-05	0	18.364	472	dna binding
C12903	?	9.004e-05	0	18.364	537	probable glucan endo- -beta-glucosidase a6-like
C13187	?	9.004e-05	0	18.364	652	PREDICTED: uncharacterized protein LOC100803831 [Glycine max]
C13274	?	9.004e-05	0	18.364	535	PREDICTED: uncharacterized protein LOC100853355 [Vitis vinifera]
C13308	?	9.004e-05	0	18.364	1024	probable methyltransferase pmt13-like
C13311	?	9.004e-05	0	18.364	571	No Hit
C1334	?	9.004e-05	0	18.364	702	plasma membrane intrinsic protein
C13648	?	9.004e-05	0	18.364	759	myosin-like protein
C13672	?	9.004e-05	0	18.364	573	brefeldin a-inhibited guanine nucleotide-exchange protein 1-like
C13680	?	9.004e-05	0	18.364	516	zinc finger ccch domain-containing protein 63
C13709	?	9.004e-05	0	18.364	533	tesmin tso1-like cxc 2
C13737	?	9.004e-05	0	18.364	521	e3 ubiquitin-protein ligase upl4-like
C13740	?	9.004e-05	0	18.364	757	starch synthase ii
C13743	?	9.004e-05	0	18.364	678	regulator of chromosome condensation repeat-containing protein
C13771	?	9.004e-05	0	18.364	576	alpha beta
C13799	?	9.004e-05	0	18.364	1013	ran gtpase-activating protein 2
C13819	?	9.004e-05	0	18.364	923	dead-box atp-dependent rna helicase 42-like
C14189	?	9.004e-05	0	18.364	1005	f-box lrr-repeat protein 17
C14250	?	9.004e-05	0	18.364	528	atp-dependent protease
C14259	?	9.004e-05	0	18.364	660	zinc finger
C14518	?	9.004e-05	0	18.364	463	dna repair protein reca homolog mitochondrial-like
C14570	?	9.004e-05	0	18.364	444	nuclear receptor corepressor
C14586	?	9.004e-05	0	18.364	634	amino acid binding
C14869	?	9.004e-05	0	18.364	574	wd repeat-containing protein 91 homolog
C14893	?	9.004e-05	0	18.364	447	No Hit
C14919	?	9.004e-05	0	18.364	596	No Hit
C14950	?	9.004e-05	0	18.364	426	condensin complex subunit 2-like
C14953	?	9.004e-05	0	18.364	530	atp-dependent rna helicase
C14993	?	9.004e-05	0	18.364	669	amp deaminase-like
C15519	?	9.004e-05	0	18.364	825	at4g12290 t4c9_130
C15625	?	9.004e-05	0	18.364	579	trichome birefringence-like 13 protein
C15808	?	9.004e-05	0	18.364	245	pra1 family protein b4-like
C15819	?	9.004e-05	0	18.364	647	sumo-activating enzyme subunit 2
C15821	?	9.004e-05	0	18.364	425	phd finger protein
C15933	?	9.004e-05	0	18.364	613	PREDICTED: uncharacterized protein LOC100257934 isoform 1 [Vitis vinifera]
C15941	?	9.004e-05	0	18.364	540	No Hit
C15944	?	9.004e-05	0	18.364	751	No Hit
C1615	?	9.004e-05	0	18.364	805	geraniol 10-hydroxylase
C16180	?	9.004e-05	0	18.364	239	No Hit
C1877	?	9.004e-05	0	18.364	350	chalcone synthase
C2078	?	9.004e-05	0	18.364	290	cuticular protein 20 precursor
C2764	?	9.004e-05	0	18.364	1165	protein kinase g11a-like
C2894	?	9.004e-05	0	18.364	645	No Hit
C3131	?	9.004e-05	0	18.364	532	60s ribosomal protein l35
C3949	?	9.004e-05	0	18.364	731	u3 small nucleolar rna-associated protein
C5231	?	9.004e-05	0	18.364	752	ests gb
C5256	?	9.004e-05	0	18.364	761	coiled-coil domain-containing protein 124-like
C5268	?	9.004e-05	0	18.364	533	white-brown-complex abc transporter family
C5502	?	9.004e-05	0	18.364	684	glutaredoxin family protein
C6348	?	9.004e-05	0	18.364	2542	cation h+ exchanger
C6804	?	9.004e-05	0	18.364	490	c-repeat binding factor
C7164	?	9.004e-05	0	18.364	540	methionine sulfoxide reductase type
C728	?	9.004e-05	0	18.364	613	histone h2
C7691	?	9.004e-05	0	18.364	538	pectinesterase 39
C7739	?	9.004e-05	0	18.364	770	prh26 protein
C8128	?	9.004e-05	0	18.364	804	PREDICTED: uncharacterized protein LOC100255995 [Vitis vinifera]
C8277	?	9.004e-05	0	18.364	864	uncharacterized amino acid permease -like
C8281	?	9.004e-05	0	18.364	662	male gametophyte defective 2 protein
C8438	?	9.004e-05	0	18.364	563	No Hit
C8544	?	9.004e-05	0	18.364	627	zinc finger ccch domain-containing protein 18-like
C8799	?	9.004e-05	0	18.364	731	trichome birefringence-like 28 protein
C9025	?	9.004e-05	0	18.364	802	tl29_sollc ame: full=thylakoid lumenal 29 kda chloroplastic short=tl29 ame: full= x09 ame: full=p29 flags: precursor
C9766	?	9.004e-05	0	18.364	653	af428466_1 at4g03150 f4c21_7
C9831	?	9.004e-05	0	18.364	525	sec-independent protein translocase protein tatb-like protein
C9868	?	9.004e-05	0	18.364	535	histone h2b
C10172	4.558	9.004e-05	8.058	36.728	929	ring finger
C10403	4.558	9.004e-05	8.058	36.728	1508	protein sodium-and lithium-tolerant 1
C10571	4.558	9.004e-05	8.058	36.728	882	with no lysine kinase
C10906	4.558	9.004e-05	8.058	36.728	865	arabinose kinase
C11026	4.558	9.004e-05	8.058	36.728	925	unnamed protein product [Vitis vinifera]
C11396	4.558	9.004e-05	8.058	36.728	1051	probable receptor-like protein kinase at1g80640-like
C11460	4.558	9.004e-05	8.058	36.728	714	probably inactive leucine-rich repeat receptor-like protein kinase
C11844	4.558	9.004e-05	8.058	36.728	806	inositol- triphosphate 5-phosphatase-like protein
C11869	4.558	9.004e-05	8.058	36.728	699	sec14p-like phosphatidylinositol transfer family protein
C12383	4.558	9.004e-05	8.058	36.728	782	hypothetical protein [Zea mays]
C12386	4.558	9.004e-05	8.058	36.728	898	ring-h2 finger protein atl38
C12785	4.558	9.004e-05	8.058	36.728	961	beta- -mannosyl-glycoprotein 4-beta-n-acetylglucosaminyltransferase-like
C13748	4.558	9.004e-05	8.058	36.728	987	morphogenesis of root hair 2
C14221	4.558	9.004e-05	8.058	36.728	638	pleckstrin homology domain-containing protein
C15934	4.558	9.004e-05	8.058	36.728	788	nak-type protein kinase
C3816	4.558	9.004e-05	8.058	36.728	512	copper transport protein
C5533	4.558	9.004e-05	8.058	36.728	1212	ruvb-like 1-like
C6050	4.558	9.004e-05	8.058	36.728	1223	transmembrane protein 120
C6906	4.558	9.004e-05	8.058	36.728	632	snrna activating complex family protein
C8170	4.558	9.004e-05	8.058	36.728	1243	rna-binding protein with multiple
C8283	4.558	9.004e-05	8.058	36.728	1137	vacuolar fusion protein ccz1 homolog isoform 1
C8423	4.558	9.004e-05	8.058	36.728	1113	dna repair protein rad23-1
C8537	4.558	9.004e-05	8.058	36.728	1116	cytochrome c oxidase assembly protein
C8565	4.558	9.004e-05	8.058	36.728	947	two-component response regulator-like prr73
C8837	4.558	9.004e-05	8.058	36.728	519	glutathione s-transferase theta
C8860	4.558	9.004e-05	8.058	36.728	892	esterase lipase thioesterase family protein
C9077	4.558	9.004e-05	8.058	36.728	1398	calcineurin-like phosphoesterase domain-containing protein
C9104	4.558	9.004e-05	8.058	36.728	861	No Hit
C929	4.558	9.004e-05	8.058	36.728	991	alpha-expansin 5
C9346	4.558	9.004e-05	8.058	36.728	836	transmembrane proteins 14c
C10842	3.646	9.582e-05	12.087	44.073	1164	pseudouridine-5 -monophosphatase-like
C10949	3.646	9.582e-05	12.087	44.073	1304	histone-lysine n- h3 lysine-9 specific suvh1
C11398	3.646	9.582e-05	12.087	44.073	704	No Hit
C11887	3.646	9.582e-05	12.087	44.073	1653	trna dimethylallyltransferase 9
C12347	3.646	9.582e-05	12.087	44.073	1033	skp1-like protein 21-like
C12815	3.646	9.582e-05	12.087	44.073	521	calmodulin-binding protein
C14260	3.646	9.582e-05	12.087	44.073	1196	caffeic acid 3-o-methyltransferase
C3733	3.646	9.582e-05	12.087	44.073	583	heavy-metal-associated domain--containing protein
C5198	3.646	9.582e-05	12.087	44.073	751	protein
C6125	3.646	9.582e-05	12.087	44.073	792	globulin-like protein
C6379	3.646	9.582e-05	12.087	44.073	850	something about silencing protein
C7985	3.646	9.582e-05	12.087	44.073	1242	uncharacterized rho gtpase-activating protein
C9132	3.646	9.582e-05	12.087	44.073	817	sigma factor sigb regulation protein rsbq
C9280	3.646	9.582e-05	12.087	44.073	1505	auxilin-like protein
C9796	3.646	9.582e-05	12.087	44.073	748	receptor-like kinase
C10349	6.381	0.0002985	4.029	25.709	864	transcription factor, putative [Ricinus communis]
C1040	6.381	0.0002985	4.029	25.709	605	gibberellin-regulated protein
C10603	6.381	0.0002985	4.029	25.709	532	glucan synthase
C10636	6.381	0.0002985	4.029	25.709	1207	triacylglycerol lipase 1-like
C10659	6.381	0.0002985	4.029	25.709	1219	atp binding
C10927	6.381	0.0002985	4.029	25.709	580	transmembrane protein 63c
C10974	6.381	0.0002985	4.029	25.709	582	hypothetical protein VITISV_002159 [Vitis vinifera]
C11002	6.381	0.0002985	4.029	25.709	1032	receptor protein kinase 1-like
C11404	6.381	0.0002985	4.029	25.709	776	binding protein
C11484	6.381	0.0002985	4.029	25.709	826	nadph-dependent diflavin oxidoreductase 1-like isoform 2
C11755	6.381	0.0002985	4.029	25.709	483	No Hit
C11842	6.381	0.0002985	4.029	25.709	1111	transferring glycosyl
C11889	6.381	0.0002985	4.029	25.709	579	cyclin-t1-5-like isoform 1
C11929	6.381	0.0002985	4.029	25.709	1107	s-adenosylmethionine-dependent methyltransferase-domain containing protein
C12316	6.381	0.0002985	4.029	25.709	536	anthranilate phosphoribosyltransferase
C12333	6.381	0.0002985	4.029	25.709	700	protein
C12352	6.381	0.0002985	4.029	25.709	928	PREDICTED: uncharacterized protein LOC100802797 [Glycine max]
C12365	6.381	0.0002985	4.029	25.709	831	wd repeat-containing protein
C12388	6.381	0.0002985	4.029	25.709	1129	2-oxoglutarate and fe -dependent oxygenase-like protein
C12532	6.381	0.0002985	4.029	25.709	669	protein scai-like
C12774	6.381	0.0002985	4.029	25.709	514	No Hit
C12842	6.381	0.0002985	4.029	25.709	525	No Hit
C13148	6.381	0.0002985	4.029	25.709	516	pinus taeda anonymous locus 0_8485_01 genomic sequence
C13288	6.381	0.0002985	4.029	25.709	819	glucosidase 1
C13644	6.381	0.0002985	4.029	25.709	977	transducin family protein
C13668	6.381	0.0002985	4.029	25.709	1123	btb poz domain-containing protein at3g09030-like
C13725	6.381	0.0002985	4.029	25.709	1177	telomere length regulation protein tel2 homolog
C13747	6.381	0.0002985	4.029	25.709	730	peroxin 6
C13749	6.381	0.0002985	4.029	25.709	652	ap-2 complex subunit
C13778	6.381	0.0002985	4.029	25.709	643	cytidine deoxycytidylate deaminase family protein
C14158	6.381	0.0002985	4.029	25.709	635	pathogenesis-related thaumatin-like protein
C14160	6.381	0.0002985	4.029	25.709	688	rna recognition motif-containing protein
C14548	6.381	0.0002985	4.029	25.709	1108	chromosome-associated kinesin
C14564	6.381	0.0002985	4.029	25.709	575	mlo-like protein 11
C14578	6.381	0.0002985	4.029	25.709	671	lateral signaling target protein
C15185	6.381	0.0002985	4.029	25.709	660	beta-galactosidase 10
C15267	6.381	0.0002985	4.029	25.709	397	protein kish-a-like
C158	6.381	0.0002985	4.029	25.709	648	tonoplast intrinsic
C15816	6.381	0.0002985	4.029	25.709	1293	rab3 gtpase-activating protein non-catalytic
C16093	6.381	0.0002985	4.029	25.709	431	No Hit
C1623	6.381	0.0002985	4.029	25.709	793	sphingolipid delta-8 desaturase
C1700	6.381	0.0002985	4.029	25.709	887	delta-8 sphingolipid desaturase
C1845	6.381	0.0002985	4.029	25.709	1167	alpha-1 4-glucan-protein synthase
C3154	6.381	0.0002985	4.029	25.709	656	serine carboxypeptidase-like protein
C3429	6.381	0.0002985	4.029	25.709	567	protein gpr107-like isoform 1
C4731	6.381	0.0002985	4.029	25.709	571	protein
C5095	6.381	0.0002985	4.029	25.709	601	camp-regulated phosphoprotein 19-related protein
C6028	6.381	0.0002985	4.029	25.709	783	ino80 complex subunit d
C6602	6.381	0.0002985	4.029	25.709	563	nhl domain-containing protein
C6825	6.381	0.0002985	4.029	25.709	574	protein
C7168	6.381	0.0002985	4.029	25.709	743	zinc finger protein 593-like
C7220	6.381	0.0002985	4.029	25.709	753	cycloartenol synthase
C7654	6.381	0.0002985	4.029	25.709	891	homocysteine s-methyltransferase
C7685	6.381	0.0002985	4.029	25.709	1024	vacuolar cation proton exchanger 2-like
C8176	6.381	0.0002985	4.029	25.709	636	phosphoenolpyruvate carboxykinase
C8223	6.381	0.0002985	4.029	25.709	767	wd repeat-containing
C8580	6.381	0.0002985	4.029	25.709	870	probable ribosome biogenesis protein c16orf42 homolog
C8605	6.381	0.0002985	4.029	25.709	1839	atp-binding cassette
C8757	6.381	0.0002985	4.029	25.709	612	wrky transcription factor 44-like
C8795	6.381	0.0002985	4.029	25.709	509	predicted protein [Populus trichocarpa]
C8904	6.381	0.0002985	4.029	25.709	421	No Hit
C9004	6.381	0.0002985	4.029	25.709	874	No Hit
C9124	6.381	0.0002985	4.029	25.709	549	spermidine synthase
C9341	6.381	0.0002985	4.029	25.709	1445	pheophorbide a oxygenase
C9426	6.381	0.0002985	4.029	25.709	752	unnamed protein product [Vitis vinifera]
C9835	6.381	0.0002985	4.029	25.709	1403	secologanin synthase-like
C10987	3.343	0.0003837	12.087	40.4	1247	PREDICTED: uncharacterized protein LOC100253141 [Vitis vinifera]
C11542	3.343	0.0003837	12.087	40.4	1049	f-box family protein
C12330	3.343	0.0003837	12.087	40.4	946	subtilisin-like protease-like
C13729	3.343	0.0003837	12.087	40.4	960	glucan synthase component
C14192	3.343	0.0003837	12.087	40.4	1528	uncharacterized protein [Arabidopsis thaliana]
C14895	3.343	0.0003837	12.087	40.4	863	protein vip1
C4102	3.343	0.0003837	12.087	40.4	817	dr1-like protein
C4510	3.343	0.0003837	12.087	40.4	478	protein
C5263	3.343	0.0003837	12.087	40.4	1278	lysm domain-containing gpi-anchored protein 2
C6115	3.343	0.0003837	12.087	40.4	629	conserved hypothetical protein [Ricinus communis]
C6163	3.343	0.0003837	12.087	40.4	660	upf0414 transmembrane protein c20orf30 homolog
C6255	3.343	0.0003837	12.087	40.4	1055	calcium-dependent protein
C7183	3.343	0.0003837	12.087	40.4	727	r2r3-myb transcription factor
C7198	3.343	0.0003837	12.087	40.4	950	unknown [Populus trichocarpa]
C7243	3.343	0.0003837	12.087	40.4	1681	pyruvate decarboxylase
C774	3.343	0.0003837	12.087	40.4	973	flavonol synthase
C8775	3.343	0.0003837	12.087	40.4	1149	PREDICTED: uncharacterized protein LOC100249946 [Vitis vinifera]
C9187	3.343	0.0003837	12.087	40.4	1353	probable protein phosphatase 2c 43-like
C9268	3.343	0.0003837	12.087	40.4	1249	at1g53800 t18a20_4
C9435	3.343	0.0003837	12.087	40.4	1040	nuclear pore complex protein nup155-like
C9617	3.343	0.0003837	12.087	40.4	852	rna exonuclease 4-like
C9626	3.343	0.0003837	12.087	40.4	1164	adipocyte plasma membrane-associated protein
C10205	4.102	0.0003952	8.058	33.055	614	heat stress transcription factor b-2b
C10673	4.102	0.0003952	8.058	33.055	1019	f-box-like wd repeat-containing protein tbl1xr1-a
C10922	4.102	0.0003952	8.058	33.055	928	histone deacetylase 8-like
C10989	4.102	0.0003952	8.058	33.055	1243	aldo keto
C11489	4.102	0.0003952	8.058	33.055	1048	fus-interacting serine-arginine-rich protein
C11777	4.102	0.0003952	8.058	33.055	547	thermospermine synthase acaulis5-like
C11833	4.102	0.0003952	8.058	33.055	516	flowering time control protein fca-like
C12258	4.102	0.0003952	8.058	33.055	1043	glutaredoxin family protein
C12297	4.102	0.0003952	8.058	33.055	1097	pyridoxal biosynthesis protein pdx2
C12324	4.102	0.0003952	8.058	33.055	1109	unnamed protein product [Vitis vinifera]
C12412	4.102	0.0003952	8.058	33.055	672	chaperone protein dnaj 6-like
C13002	4.102	0.0003952	8.058	33.055	1107	bel1 homeotic
C13213	4.102	0.0003952	8.058	33.055	1998	phosphoinositide 3-kinase regulatory subunit 4-like
C13254	4.102	0.0003952	8.058	33.055	976	nucleic acid binding
C13261	4.102	0.0003952	8.058	33.055	1183	ubiquitin-like modifier-activating enzyme atg7-like
C13290	4.102	0.0003952	8.058	33.055	1055	leucine rich repeat receptor protein kinase 2
C13322	4.102	0.0003952	8.058	33.055	1572	transportin-3-like isoform 1
C13479	4.102	0.0003952	8.058	33.055	802	e3 ubiquitin-protein ligase rf298-like
C13964	4.102	0.0003952	8.058	33.055	734	golgin candidate 6-like
C14230	4.102	0.0003952	8.058	33.055	788	indole-3-acetic acid-amido synthetase
C14233	4.102	0.0003952	8.058	33.055	767	magnesium transporter
C15225	4.102	0.0003952	8.058	33.055	1250	flavonoid 3 5 -hydroxylase
C15349	4.102	0.0003952	8.058	33.055	1139	dna methyltransferase
C2324	4.102	0.0003952	8.058	33.055	500	fibroin 1a
C2343	4.102	0.0003952	8.058	33.055	591	No Hit
C5362	4.102	0.0003952	8.058	33.055	629	mitochondrial ribosomal protein l37
C5979	4.102	0.0003952	8.058	33.055	869	zinc finger (b-box type) family protein
C7043	4.102	0.0003952	8.058	33.055	777	structural maintenance of chromosomes domain-containing protein
C7229	4.102	0.0003952	8.058	33.055	523	ring u-box domain-containing protein
C8820	4.102	0.0003952	8.058	33.055	622	basic-leucine zipper
C9392	4.102	0.0003952	8.058	33.055	922	vesicle-associated membrane
C9826	4.102	0.0003952	8.058	33.055	672	No Hit
C9864	4.102	0.0003952	8.058	33.055	1243	f-box kelch-repeat protein at1g80440-like
C10113	?	0.0004843	0	14.691	1104	oligopeptide transporter opt family
C10133	?	0.0004843	0	14.691	648	magnesium transporter -like family protein
C10214	?	0.0004843	0	14.691	1155	iaa-amino acid hydrolase 4
C10234	?	0.0004843	0	14.691	705	thiamine-phosphate pyrophosphorylase
C10255	?	0.0004843	0	14.691	737	uncharacterized protein LOC100820233 [Glycine max]
C10558	?	0.0004843	0	14.691	477	cleavage and polyadenylation specificity factor subunit 3-i-like
C10669	?	0.0004843	0	14.691	550	udp-d-glucuronic acid 4-epimerase
C10680	?	0.0004843	0	14.691	1004	protein
C10975	?	0.0004843	0	14.691	526	conserved hypothetical protein [Ricinus communis]
C11023	?	0.0004843	0	14.691	515	f-box family protein
C11045	?	0.0004843	0	14.691	647	serine threonine-protein kinase rio1-like
C11316	?	0.0004843	0	14.691	562	single-stranded dna-binding protein
C11370	?	0.0004843	0	14.691	534	No Hit
C11389	?	0.0004843	0	14.691	539	abhydrolase domain-containing protein fam108c1-like
C11432	?	0.0004843	0	14.691	523	btb poz domain-containing protein
C11433	?	0.0004843	0	14.691	607	eukaryotic initiation factor 4a-15-like
C11445	?	0.0004843	0	14.691	711	at4g38500 f20m13_60
C11471	?	0.0004843	0	14.691	778	beta xylosidase
C11718	?	0.0004843	0	14.691	782	methyltransferase-like protein
C11731	?	0.0004843	0	14.691	823	cyclic nucleotide-gated ion channel 1
C11771	?	0.0004843	0	14.691	569	auxin-independent growth promoter
C11775	?	0.0004843	0	14.691	697	PREDICTED: uncharacterized protein LOC100251255 [Vitis vinifera]
C11817	?	0.0004843	0	14.691	746	movement protein binding protein 2c
C11836	?	0.0004843	0	14.691	768	protein yif1a
C11879	?	0.0004843	0	14.691	483	enhanced downy mildew 2
C11909	?	0.0004843	0	14.691	932	translation elongation factor 2ef1a eif-2-gamma
C11971	?	0.0004843	0	14.691	779	predicted protein [Populus trichocarpa]
C12325	?	0.0004843	0	14.691	553	inositol or phosphatidylinositol
C12351	?	0.0004843	0	14.691	588	uncharacterized protein [Arabidopsis thaliana]
C12354	?	0.0004843	0	14.691	608	unnamed protein product [Vitis vinifera]
C12355	?	0.0004843	0	14.691	635	No Hit
C12356	?	0.0004843	0	14.691	647	signal recognition particle 72 kda
C12364	?	0.0004843	0	14.691	507	atp binding
C12384	?	0.0004843	0	14.691	495	wall-associated receptor kinase-like 21
C12549	?	0.0004843	0	14.691	165	hypothetical protein DICSQDRAFT_73523, partial [Dichomitus squalens LYAD-421 SS1]
C12733	?	0.0004843	0	14.691	505	like zinc-finger protein
C12816	?	0.0004843	0	14.691	781	tetratricopeptide repeat-containing protein
C12860	?	0.0004843	0	14.691	1298	protein kinase chloroplast
C12873	?	0.0004843	0	14.691	562	dead-box atp-dependent rna helicase 35
C12942	?	0.0004843	0	14.691	613	ef hand family expressed
C12960	?	0.0004843	0	14.691	512	upf0326 protein at4g17486-like
C13139	?	0.0004843	0	14.691	732	unnamed protein product [Vitis vinifera]
C13185	?	0.0004843	0	14.691	679	predicted protein [Populus trichocarpa]
C13204	?	0.0004843	0	14.691	525	ring u-box domain-containing protein
C13230	?	0.0004843	0	14.691	444	serine-type peptidase
C13233	?	0.0004843	0	14.691	455	unknown [Glycine max]
C13243	?	0.0004843	0	14.691	706	med23_arath ame: full=mediator of rna polymerase ii transcription subunit 23
C13250	?	0.0004843	0	14.691	553	mitochondrial transcription termination factor family protein
C13253	?	0.0004843	0	14.691	705	beta-galactosidase like protein
C13263	?	0.0004843	0	14.691	524	u6 snrna-associated sm-like protein lsm1
C13270	?	0.0004843	0	14.691	1213	microtubule-associated protein spiral2-like
C13275	?	0.0004843	0	14.691	515	siroheme synthase
C13302	?	0.0004843	0	14.691	678	multidrug resistance protein abc transporter family
C13303	?	0.0004843	0	14.691	629	serine threonine-protein kinase sapk2-like
C13331	?	0.0004843	0	14.691	568	No Hit
C13339	?	0.0004843	0	14.691	770	translation initiation factor eif-2b subunit delta-like
C13638	?	0.0004843	0	14.691	590	med23_arath ame: full=mediator of rna polymerase ii transcription subunit 23
C13647	?	0.0004843	0	14.691	521	JHL20J20.1 [Jatropha curcas]
C13651	?	0.0004843	0	14.691	597	cyclin a2
C13666	?	0.0004843	0	14.691	745	poly(adp-ribose) glycohydrolase 1
C13673	?	0.0004843	0	14.691	653	protein chup1
C13719	?	0.0004843	0	14.691	575	major facilitator protein
C13726	?	0.0004843	0	14.691	700	homeobox protein ath1
C13773	?	0.0004843	0	14.691	620	solute carrier family 35 member f5
C14047	?	0.0004843	0	14.691	505	probable membrane-associated 30 kda chloroplastic
C14155	?	0.0004843	0	14.691	888	integral membrane transporter family protein
C14165	?	0.0004843	0	14.691	1281	No Hit
C14199	?	0.0004843	0	14.691	476	pollen allergen amb a
C14214	?	0.0004843	0	14.691	485	beta-galactosidase 1-like
C14224	?	0.0004843	0	14.691	466	upf0503 protein chloroplastic-like
C14229	?	0.0004843	0	14.691	462	rubredoxin family protein
C14243	?	0.0004843	0	14.691	498	cc-nbs-lrr resistance protein
C14463	?	0.0004843	0	14.691	512	plastid transcriptionally active 4
C14517	?	0.0004843	0	14.691	802	atp binding
C14522	?	0.0004843	0	14.691	818	unnamed protein product [Vitis vinifera]
C14541	?	0.0004843	0	14.691	699	pentatricopeptide repeat-containing
C14567	?	0.0004843	0	14.691	962	rna-dependent rna polymerase 2
C14605	?	0.0004843	0	14.691	605	unnamed protein product [Vitis vinifera]
C14611	?	0.0004843	0	14.691	553	No Hit
C14622	?	0.0004843	0	14.691	867	ac006341_12 ests gb
C1479	?	0.0004843	0	14.691	589	at3g02470-like partial
C14811	?	0.0004843	0	14.691	1154	nucleotide binding
C14817	?	0.0004843	0	14.691	867	mitochondrial transcription termination factor family protein
C14921	?	0.0004843	0	14.691	945	nucleotidyltransferase-like protein
C14938	?	0.0004843	0	14.691	1139	u2-associated protein sr140
C14966	?	0.0004843	0	14.691	1035	cyclin t1
C15202	?	0.0004843	0	14.691	496	predicted protein [Populus trichocarpa]
C15231	?	0.0004843	0	14.691	645	trna pseudouridine synthase a-like
C15238	?	0.0004843	0	14.691	660	upf0235 protein c15orf40 homolog
C15239	?	0.0004843	0	14.691	700	tvp38 tmem64 family membrane protein slr0305-like
C15468	?	0.0004843	0	14.691	534	tnf receptor-associated factor 4
C15477	?	0.0004843	0	14.691	386	casein kinase i isoform delta-like isoform 1
C15512	?	0.0004843	0	14.691	620	aldehyde dehydrogenase family 2 member c4-like isoform 2
C15630	?	0.0004843	0	14.691	886	paired amphipathic helix protein sin3-like 4-like
C15649	?	0.0004843	0	14.691	282	coatomer subunit gamma
C15662	?	0.0004843	0	14.691	855	protein
C15675	?	0.0004843	0	14.691	216	nucleolar gtp-binding protein 2-like
C15807	?	0.0004843	0	14.691	1080	heat stress transcription factor a-4a-like
C16097	?	0.0004843	0	14.691	279	dead-box atp-dependent rna helicase 40-like
C16098	?	0.0004843	0	14.691	361	protein
C16168	?	0.0004843	0	14.691	412	gem-like protein 5
C16367	?	0.0004843	0	14.691	410	kelch repeat-containing protein
C1664	?	0.0004843	0	14.691	1255	epoxide hydrolase 2-like
C1706	?	0.0004843	0	14.691	733	polygalacturonase inhibitor protein
C2282	?	0.0004843	0	14.691	732	amino acid binding
C2731	?	0.0004843	0	14.691	465	axial regulator yabby 3
C322	?	0.0004843	0	14.691	489	carrier protein
C3287	?	0.0004843	0	14.691	632	cysteine synthase
C3404	?	0.0004843	0	14.691	682	flavonoid 3 -hydroxylase
C4022	?	0.0004843	0	14.691	540	myo-inositol-1-phosphate synthase
C5107	?	0.0004843	0	14.691	953	mitochondrial import inner membrane translocase subunit tim8
C5273	?	0.0004843	0	14.691	1072	non-specific lipid-transfer protein
C5274	?	0.0004843	0	14.691	761	protein lurp-one-related 6-like
C5486	?	0.0004843	0	14.691	294	2-hydroxyacyl- lyase-like
C5670	?	0.0004843	0	14.691	747	coated vesicle membrane
C6560	?	0.0004843	0	14.691	678	probable methyltransferase pmt2-like
C6613	?	0.0004843	0	14.691	575	hydrolyzing o-glycosyl
C6630	?	0.0004843	0	14.691	472	constans-1
C6740	?	0.0004843	0	14.691	844	wd-40 repeat protein
C6787	?	0.0004843	0	14.691	971	bel1-like homeodomain protein 2-like
C7217	?	0.0004843	0	14.691	622	cullin 4
C7242	?	0.0004843	0	14.691	765	cytosolic class ii small heat shock protein hct2
C8513	?	0.0004843	0	14.691	690	3-ketoacyl- synthase 1
C8549	?	0.0004843	0	14.691	493	transcriptional corepressor leunig-like isoform 2
C866	?	0.0004843	0	14.691	783	polygalactorunase pg11
C8736	?	0.0004843	0	14.691	293	chloroplast photosystem ii 22 kda component
C8794	?	0.0004843	0	14.691	553	cyclin-g-associated kinase
C8836	?	0.0004843	0	14.691	527	PREDICTED: uncharacterized protein LOC100853220 [Vitis vinifera]
C9101	?	0.0004843	0	14.691	734	unnamed protein product [Vitis vinifera]
C9135	?	0.0004843	0	14.691	711	telomere repeat-binding protein 4
C9151	?	0.0004843	0	14.691	742	rhomboid-like protein 15
C9386	?	0.0004843	0	14.691	460	dihydropteroate synthase
C9471	?	0.0004843	0	14.691	755	serine threonine-protein kinase aurora-1
C9756	?	0.0004843	0	14.691	372	rcc1 and btb domain-containing protein
C9772	?	0.0004843	0	14.691	811	mediator of rna polymerase ii transcription subunit 20-like
C9793	?	0.0004843	0	14.691	778	exocyst complex component 2
C9850	?	0.0004843	0	14.691	784	dead-box atp-dependent rna helicase 5
C9879	?	0.0004843	0	14.691	475	transducin wd40 domain-containing protein

## Sheet: Table S4
10+ mm S-locus down-regulated transcripts
Transcript	Fold Change	FDR p-value correction	Pin 10+mm Expression Values	Thrum 10+mm Expression Values	Length (bp)	Homology Based Description
C10340	-?	0	104.751	0	750	hypothetical protein MTR_8g041940 [Medicago truncatula]
C15846	-?	0	84.607	0	182	promoter-binding factor-like protein
C1602	-?	0	80.578	0	632	60s ribosomal protein l44
C16192	-?	0	72.52	0	130	No Hit
C16537	-?	0	96.693	0	56	No Hit
C249	-?	0	128.925	0	1101	PREDICTED: uncharacterized protein LOC100264864 [Vitis vinifera]
C2939	-?	0	88.636	0	906	transcription factor
C3167	-?	0	92.665	0	617	conserved hypothetical protein [Ricinus communis]
C3339	-?	0	221.589	0	953	polcalcin nic t 1-like
C3456	-?	0	88.636	0	682	lactoylglutathione lyase
C7546	-?	0	165.185	0	1167	alpha- -glucan-protein synthase
C7768	-?	0	84.607	0	1180	zinc finger
C8689	-?	0	76.549	0	809	probable caffeoyl- o-methyltransferase at4g26220-like
C9599	-?	0	112.809	0	364	postsynaptic protein cript
C738	-3.017	0	221.589	73.455	917	40s ribosomal protein s9-2-like
C751	-3.048	0	1164.35	381.968	2684	rrna intron-encoded homing endonuclease
C4567	-3.055	0	1357.74	444.405	1175	cytochrome p450 liketbp
C2191	-3.086	0	1394	451.751	1473	fasciclin-like arabinogalactan protein
C2357	-3.097	0	386.774	124.874	2009	l-ascorbate oxidase homolog
C1240	-3.181	0	233.676	73.455	3068	alpha-xylosidase precursor
C1046	-3.203	0	294.109	91.819	712	40s ribosomal protein s15a-1
C1111	-3.243	0	273.965	84.474	1549	calreticulin
C1443	-3.291	0	265.907	80.801	2087	signal recognition particle 54 kda protein 2-like
C6034	-3.291	0	205.474	62.437	599	No Hit
C2462	-3.326	0	769.519	231.385	1406	fructose-bisphosphate aldolase
C106	-3.33	0	342.456	102.838	1035	glycine-rich rna-binding protein 7
C4582	-3.369	0	519.727	154.256	1993	polyol transporter
C851	-3.382	0	298.138	88.146	1406	chlorophyll a b binding protein
C1865	-3.526	0	181.3	51.419	931	40s ribosomal protein
C2101	-3.526	0	181.3	51.419	866	elicitor-inducible protein eig-j7
C787	-3.537	0	636.565	179.966	1799	probable caffeoyl- o-methyltransferase at4g26220-like
C880	-3.544	0	338.427	95.492	664	60s acidic ribosomal protein p3-2
C2442	-3.583	0	197.416	55.092	1562	cop9 complex subunit
C1016	-3.6	0	515.699	143.238	1219	rrna intron-encoded homing endonuclease
C1007	-3.614	0	1128.09	312.186	2387	serine threonine protein phosphatase 2a 57 kda regulatory subunit b beta isoform-like
C12	-3.664	0	632.537	172.62	1485	thiazole biosynthetic chloroplastic
C1918	-3.678	0	229.647	62.437	1502	l-type lectin-domain containing receptor kinase -like
C469	-3.686	0	676.854	183.639	891	chch domain containing expressed
C2583	-3.69	0	447.207	121.201	1500	auxin-induced protein 5ng4-like
C125	-3.78	0	2304.53	609.68	1023	pollen ole e 1 allergen and extensin family protein
C623	-3.797	0	362.601	95.492	681	histone h3
C2400	-3.803	0	209.503	55.092	1888	aspartic proteinase nepenthesin-1
C5809	-3.805	0	447.207	117.529	1813	zinc finger ccch domain-containing protein 14-like
C2185	-3.913	0	431.092	110.183	880	rrna intron-encoded homing endonuclease
C2154	-3.989	0	161.156	40.4	996	light-harvesting complex ii protein lhcb6
C799	-3.993	0	366.629	91.819	1264	flavanone-3-hydroxylase
C769	-4.014	0	648.652	161.602	902	calmodulin
C4806	-4.065	0	253.82	62.437	543	No Hit
C2143	-4.201	0	632.537	150.584	1008	21 kda protein
C134	-4.259	0	265.907	62.437	2134	30s ribosomal protein chloroplastic-like
C1378	-4.388	0	209.503	47.746	848	14-3-3 protein
C4353	-4.388	0	177.271	40.4	1753	pectate lyase
C391	-4.68	0	1615.59	345.24	1649	gdsl esterase lipase at5g33370
C605	-4.769	0	1261.04	264.439	1651	gdsl esterase lipase
C793	-4.799	0	141.011	29.382	1008	eukaryotic translation initiation factor 5a3
C789	-4.827	0	265.907	55.092	852	60s ribosomal protein
C2174	-4.936	0	181.3	36.728	1060	ribosomal protein l10a
C3254	-4.936	0	290.08	58.764	1722	beta-glucosidase 18-like
C1742	-5.073	0	149.069	29.382	603	60s ribosomal protein l44
C6733	-5.211	0	229.647	44.073	4692	atp-binding cassette
C1556	-5.328	0	136.982	25.709	563	No Hit
C1340	-5.485	0	181.3	33.055	1040	chlorophyll a b binding
C556	-5.485	0	241.734	44.073	744	dormancy-associated protein
C1230	-5.563	0	572.103	102.838	870	embryo-abundant protein
C104	-5.595	0	205.474	36.728	1035	glyceraldehyde-3-phosphate type i
C2084	-5.798	0	149.069	25.709	959	chloroplast photosystem ii 22 kda component
C429	-5.85	0	193.387	33.055	934	ribosomal protein
C804	-5.965	0	350.514	58.764	927	ribulose- -bisphosphate carboxylase oxygenase small subunit
C1737	-6.033	0	177.271	29.382	1238	er glycerol-phosphate acyltransferase
C491	-6.183	0	249.792	40.4	1152	pollen coat-like protein
C36	-6.216	0	205.474	33.055	846	chlorophyll a-b binding protein chloroplastic-like isoform 1
C2996	-6.399	0	141.011	22.037	1344	protein
C966	-6.399	0	141.011	22.037	624	ribosomal protein
C712	-6.719	0	197.416	29.382	686	membrane intrinsic protein
C6826	-6.738	0	173.242	25.709	1519	flavonoid 3 -monooxygenase-like
C7275	-6.765	0	149.069	22.037	1484	malonyl- isoflavone 7-o-glucoside-6 -o-malonyltransferase
C3693	-6.947	0	153.098	22.037	1076	translocon-associated protein subunit alpha
C12089	-7.405	0	108.78	14.691	1967	pattern formation protein emb30
C2250	-7.679	0	141.011	18.364	1537	purple acid phosphatase
C778	-7.679	0	112.809	14.691	847	21 kda
C8031	-7.953	0	116.838	14.691	2114	ru large subunit-binding protein subunit chloroplastic
C2914	-7.992	0	205.474	25.709	1073	eugenol synthase
C165	-8.09	0	237.705	29.382	929	rrna intron-encoded homing endonuclease
C1885	-8.149	0	209.503	25.709	1308	auxin-induced protein 5ng4-like
C4671	-8.556	0	157.127	18.364	831	cysteine-rich receptor-like protein kinase
C5	-8.814	0	5503.47	624.371	1485	major latex
C2220	-9.141	0	201.445	22.037	973	24 kda seed maturation protein
C2596	-9.141	0	100.722	11.018	940	nodulin 21 -like transporter protein
C2771	-9.141	0	100.722	11.018	1358	cytochrome b-c1 complex subunit 8
C347	-9.434	0	346.485	36.728	932	lipid transfer protein
C1381	-9.507	0	104.751	11.018	557	40s ribosomal protein s21
C8588	-9.873	0	108.78	11.018	1004	at3g21550 mil23_11
C2984	-10.604	0	116.838	11.018	694	pore protein homolog
C7366	-11.189	0	205.474	18.364	3840	coatomer alpha
C48	-11.879	0	1788.83	150.584	996	cell wall partial
C77	-12.537	0	644.623	51.419	789	mlp-like protein 423
C6667	-13.712	0	100.722	7.346	1887	nitrate transporter -like
C1650	-14.261	0	104.751	7.346	529	seed maturation protein
C1957	-14.261	0	104.751	7.346	516	No Hit
C1603	-14.417	0	370.658	25.709	995	late embryogenesis abundant group 6
C649	-15.906	0	116.838	7.346	911	pumilio 3
C5473	-17.551	0	128.925	7.346	1069	pyrophosphatase ppax
C9652	-23.036	0	84.607	3.673	1163	coatomer subunit gamma
C402	-24.133	0	88.636	3.673	981	glycine-rich rna-binding protein 7
C71	-27.424	0	100.722	3.673	713	cell wall partial
C82	-28.082	0	515.699	18.364	1373	nucleic acid binding
C172	-40.588	0	149.069	3.673	738	mlp-like protein 423
C46	-71.303	0	261.878	3.673	674	major latex
C4459	-?	3.925e-15	68.491	0	1010	protein
C3458	-5.015	3.925e-15	128.925	25.709	1125	atp-dependent clp protease proteolytic subunit
C3178	-6.143	3.925e-15	112.809	18.364	845	ras-related protein rabh1b
C3578	-6.143	3.925e-15	112.809	18.364	1308	gdsl esterase lipase
C2471	-8.776	3.925e-15	96.693	11.018	2364	thiamine biosynthesis protein
C8382	-12.067	3.925e-15	88.636	7.346	1708	starch branching enzyme ii
C3385	-7.13	7.669e-15	104.751	14.691	1035	grave disease carrier
C1893	-3.154	1.874e-14	185.329	58.764	1566	upf0533 protein c5orf44-like
C2576	-4.858	2.245e-14	124.896	25.709	1036	40s ribosomal protein s14
C16299	-11.518	2.603e-14	84.607	7.346	636	cytochrome p450 liketbp
C5024	-11.518	2.603e-14	84.607	7.346	1098	dna repair protein xp-
C7302	-3.46	2.927e-14	165.185	47.746	1445	heptahelical protein 4
C1252	-5.302	2.927e-14	116.838	22.037	1014	60s ribosomal protein l37a-like
C12164	-?	3.267e-14	64.462	0	1088	adenylyl-sulfate kinase 1
C14450	-?	3.267e-14	64.462	0	1190	trna guanosine-2 -o-methyltransferase trm13 homolog
C9287	-?	3.267e-14	64.462	0	1269	uncharacterized oxidoreductase at4g09670-like
C1371	-6.856	3.601e-14	100.722	14.691	845	chlorophyll a b binding protein
C3184	-3.033	3.954e-14	189.358	62.437	1760	pyruvate kinase
C4244	-3.565	4.993e-14	157.127	44.073	1885	probable pectinesterase pectinesterase inhibitor 40-like
C4101	-4.144	4.993e-14	136.982	33.055	1271	glucomannan 4-beta-mannosyltransferase 2-like
C60	-3.291	7.092e-14	169.214	51.419	711	lipid transfer protein
C629	-4.388	8.14e-14	128.925	29.382	1660	gdsl esterase lipase at5g33370-like
C3614	-3.69	9.096e-14	149.069	40.4	717	senescence-associated protein
C3695	-19.745	9.759e-14	72.52	3.673	1192	ribosomal protein s1
C2312	-4.701	1.215e-13	120.867	25.709	840	cytochrome p450 like_tbp
C1958	-3.375	1.314e-13	161.156	47.746	796	ubiquitin-conjugating enzyme ubc7
C3309	-3.375	1.314e-13	161.156	47.746	1575	26s protease regulatory subunit s10b homolog b-like isoform 1
C270	-5.119	1.673e-13	112.809	22.037	1059	uncharacterized oxidoreductase at4g09670-like
C3682	-5.119	1.673e-13	112.809	22.037	1076	urease accessory protein
C1561	-10.97	1.732e-13	80.578	7.346	686	protein
C5367	-10.97	1.732e-13	80.578	7.346	1134	probable hydroxyacylglutathione hydrolase chloroplast-like
C5600	-10.97	1.732e-13	80.578	7.346	741	protein
C14441	-?	2.267e-13	60.433	0	1301	anthocyanin 5-aromatic
C15330	-?	2.267e-13	60.433	0	516	conserved hypothetical protein [Ricinus communis]
C1739	-?	2.267e-13	60.433	0	1836	ac012654_15est gb
C2394	-?	2.267e-13	60.433	0	538	l-type lectin-domain containing receptor kinase -like
C6480	-?	2.267e-13	60.433	0	1326	shwachman-bodian-diamond syndrome
C15119	-8.044	2.267e-13	88.636	11.018	1737	rrna intron-encoded homing endonuclease
C2772	-8.044	2.267e-13	88.636	11.018	604	hypothetical protein MTR_5g051010 [Medicago truncatula]
C5898	-8.044	2.267e-13	88.636	11.018	1162	l-galactose dehydrogenase
C228	-3.291	6.101e-13	157.127	47.746	1079	cell wall partial
C7300	-3.291	6.101e-13	157.127	47.746	1406	sugar transporter erd6-like 7
C3618	-4.545	6.567e-13	116.838	25.709	1678	dihydrolipoamide s-acetyltransferase
C2030	-18.648	6.668e-13	68.491	3.673	595	PREDICTED: uncharacterized protein LOC100261739 [Vitis vinifera]
C902	-18.648	6.668e-13	68.491	3.673	660	ferredoxin- chloroplast
C3291	-3.071	7.122e-13	169.214	55.092	730	rrna intron-encoded homing endonuclease
C3556	-3.071	7.122e-13	169.214	55.092	1337	l-idonate 5-dehydrogenase
C6712	-3.071	7.122e-13	169.214	55.092	1266	gdsl-motif lipase hydrolase family protein
C6146	-4.936	9.199e-13	108.78	22.037	2819	rho gtpase-activating protein
C473	-3.382	1.136e-12	149.069	44.073	895	acyl carrier
C5853	-3.382	1.136e-12	149.069	44.073	2314	f-box family protein
C5748	-10.421	1.136e-12	76.549	7.346	1081	transferase-like protein
C16544	-5.485	1.206e-12	100.722	18.364	490	hypothetical protein MTR_5g051030 [Medicago truncatula]
C225	-3.9	1.339e-12	128.925	33.055	929	No Hit
C1707	-6.308	1.41e-12	92.665	14.691	1414	unnamed protein product [Vitis vinifera]
C4625	-6.308	1.41e-12	92.665	14.691	2094	atp binding
C11101	-7.679	1.41e-12	84.607	11.018	1754	8-amino-7-oxononanoate synthase
C10414	-?	1.563e-12	56.405	0	1902	protein
C11176	-?	1.563e-12	56.405	0	526	rrna intron-encoded homing endonuclease
C15742	-?	1.563e-12	56.405	0	173	hypothetical protein SORBIDRAFT_1962s002010 [Sorghum bicolor]
C2260	-?	1.563e-12	56.405	0	288	thioredoxin peroxidase 1
C4543	-3.49	2.092e-12	141.011	40.4	1128	mip pip subfamily
C3549	-4.114	2.186e-12	120.867	29.382	912	hydroxyacyl-acp dehydrase
C6256	-4.114	2.186e-12	120.867	29.382	1933	metal transporter nramp3
C922	-3.207	2.693e-12	153.098	47.746	990	transcription factor bpe-like
C1605	-4.388	3.398e-12	112.809	25.709	1619	zinc finger
C12646	-17.551	4.399e-12	64.462	3.673	1109	protein
C2724	-17.551	4.399e-12	64.462	3.673	664	30s ribosomal protein s17
C7522	-17.551	4.399e-12	64.462	3.673	1324	armadillo beta-catenin-like repeat-containing protein
C7525	-17.551	4.399e-12	64.462	3.673	1279	ubiquitin-protein ligase
C2359	-3.056	6.054e-12	157.127	51.419	1053	vtc2-like protein
C1463	-3.778	6.631e-12	124.896	33.055	3227	zinc ion binding
C6913	-9.873	7.385e-12	72.52	7.346	874	probable carboxylesterase 8-like
C1220	-6.033	8.353e-12	88.636	14.691	699	60s ribosomal protein l30
C4594	-6.033	8.353e-12	88.636	14.691	811	rna-binding region rnp-1 (rna recognition motif)
C5572	-6.033	8.353e-12	88.636	14.691	2333	rna polymerase i specific transcription initiation factor rrn3 protein
C11270	-7.313	8.734e-12	80.578	11.018	1387	homeobox-leucine zipper protein hdg2
C1891	-7.313	8.734e-12	80.578	11.018	1077	carbonic anhydrase
C14367	-?	1.086e-11	52.376	0	745	No Hit
C15102	-?	1.086e-11	52.376	0	982	unnamed protein product [Vitis vinifera]
C7833	-?	1.086e-11	52.376	0	1354	tld-domain containing nucleolar protein
C7327	-3.976	1.118e-11	116.838	29.382	1316	hexose transporter
C2880	-3.122	1.195e-11	149.069	47.746	867	cysteine proteinase inhibitor b (cystatin b)
C295	-3.122	1.195e-11	149.069	47.746	1406	pfkb-type carbohydrate kinase family protein
C4595	-3.51	1.775e-11	128.925	36.728	1010	zeta-carotene desaturase
C5314	-3.199	2.318e-11	141.011	44.073	1991	l-ascorbate oxidase homolog
C275	-4.571	2.745e-11	100.722	22.037	609	No Hit
C12108	-16.454	2.985e-11	60.433	3.673	2718	protein nap1
C4010	-16.454	2.985e-11	60.433	3.673	1359	acc oxidase 1
C5279	-16.454	2.985e-11	60.433	3.673	1570	xylulose kinase
C5454	-16.454	2.985e-11	60.433	3.673	786	rab5-interacting family protein
C7319	-16.454	2.985e-11	60.433	3.673	1435	uncharacterized sodium-dependent transporter yocs-like
C10896	-9.324	4.751e-11	68.491	7.346	550	calcium ion binding
C1385	-9.324	4.751e-11	68.491	7.346	693	farnesylated protein
C2498	-9.324	4.751e-11	68.491	7.346	783	ob-fold nucleic acid binding domain containing protein
C3777	-9.324	4.751e-11	68.491	7.346	1276	subtilisin-like serine protease
C4374	-9.324	4.751e-11	68.491	7.346	761	pinus taeda anonymous locus 0_14360_01 genomic sequence
C9641	-9.324	4.751e-11	68.491	7.346	1767	trichome birefringence
C1690	-5.759	4.916e-11	84.607	14.691	757	40s ribosomal protein s15a
C3763	-5.759	4.916e-11	84.607	14.691	986	alanine--glyoxylate aminotransferase 2 homolog mitochondrial
C1397	-3.038	5.216e-11	145.04	47.746	714	histone z
C4181	-6.947	5.349e-11	76.549	11.018	1225	constans 1
C4929	-6.947	5.349e-11	76.549	11.018	1119	momilactone a synthase-like isoform 2
C7803	-6.947	5.349e-11	76.549	11.018	1881	precursor monofunctional aspartokinase
C3583	-3.839	5.576e-11	112.809	29.382	1664	xylem serine proteinase 1
C11243	-?	7.363e-11	48.347	0	1037	probable beta- -galactosyltransferase 14-like
C11635	-?	7.363e-11	48.347	0	1038	protein phosphatase 2c containing expressed
C1411	-?	7.363e-11	48.347	0	525	rrna intron-encoded homing endonuclease
C16541	-?	7.363e-11	48.347	0	44	No Hit
C2385	-?	7.363e-11	48.347	0	498	No Hit
C3111	-?	7.363e-11	48.347	0	555	seed maturation protein
C4823	-?	7.363e-11	48.347	0	739	protein
C7602	-?	7.363e-11	48.347	0	1059	pii protein
C8386	-?	7.363e-11	48.347	0	718	makibishi 1
C1281	-3.401	8.3e-11	124.896	36.728	576	40s ribosomal protein s29
C2758	-3.401	8.3e-11	124.896	36.728	885	proteasome subunit beta type
C95	-3.401	8.3e-11	124.896	36.728	718	lipid transfer protein precursor
C7321	-4.074	9.221e-11	104.751	25.709	1525	protein
C8106	-4.388	1.433e-10	96.693	22.037	1508	flavonoid 3 -monooxygenase-like
C4982	-3.535	1.514e-10	116.838	33.055	1172	catalytic coenzyme binding protein
C4487	-3.191	1.983e-10	128.925	40.4	1468	cxe carboxylesterase
C2099	-15.357	1.983e-10	56.405	3.673	677	expansin
C2513	-15.357	1.983e-10	56.405	3.673	1024	mitochondrial import inner membrane translocase subunit tim13
C321	-15.357	1.983e-10	56.405	3.673	961	proteasome subunit alpha
C5636	-15.357	1.983e-10	56.405	3.673	1023	armadillo beta-catenin-like repeat-containing protein
C4834	-4.827	2.118e-10	88.636	18.364	885	polyol transporter 2-like
C3122	-3.702	2.731e-10	108.78	29.382	1217	eukaryotic translation initiation factor 3 subunit i-like
C6909	-3.702	2.731e-10	108.78	29.382	437	No Hit
C2616	-5.485	2.806e-10	80.578	14.691	1603	ubx domain-containing protein 8-
C5789	-5.485	2.806e-10	80.578	14.691	1123	nucleic acid binding
C2199	-8.776	2.99e-10	64.462	7.346	773	cold induced protein
C6219	-8.776	2.99e-10	64.462	7.346	823	PREDICTED: uncharacterized protein LOC100267719 isoform 1 [Vitis vinifera]
C1653	-6.582	3.214e-10	72.52	11.018	587	60s ribosomal protein l37a-like
C3681	-6.582	3.214e-10	72.52	11.018	543	PREDICTED: uncharacterized protein LOC100262248 [Vitis vinifera]
C5956	-6.582	3.214e-10	72.52	11.018	1051	ribosomal protein l17e family protein
C3202	-3.291	3.836e-10	120.867	36.728	1126	proteasome subunit alpha
C4923	-3.291	3.836e-10	120.867	36.728	1812	vacuolar h+-translocating inorganic pyrophosphatase
C6285	-3.017	4.448e-10	132.954	44.073	1824	peptidyl-prolyl cis-trans isomerase pin1
C2102	-3.918	4.713e-10	100.722	25.709	1061	PREDICTED: uncharacterized protein LOC100258718 [Vitis vinifera]
C453	-3.918	4.713e-10	100.722	25.709	969	aquaporin pip2-8
C5059	-3.918	4.713e-10	100.722	25.709	1438	atp-citrate lyase a-1
C10019	-?	5.095e-10	44.318	0	753	major latex
C11254	-?	5.095e-10	44.318	0	864	pre-mrna-splicing factor atp-dependent rna helicase dhx16
C12601	-?	5.095e-10	44.318	0	822	predicted protein [Populus trichocarpa]
C12959	-?	5.095e-10	44.318	0	760	nac domain protein
C13030	-?	5.095e-10	44.318	0	1036	seven-transmembrane-domain protein 1
C15563	-?	5.095e-10	44.318	0	197	gdp-d-mannose pyrophosphorylase
C6121	-?	5.095e-10	44.318	0	760	cxe carboxylesterase
C731	-?	5.095e-10	44.318	0	782	senescence-associated protein
C760	-?	5.095e-10	44.318	0	663	polygalacturonase inhibiting protein
C78	-?	5.095e-10	44.318	0	1068	s-adenosyl-l-homocysteine hydrolase
C7848	-?	5.095e-10	44.318	0	1293	gpn-loop gtpase 2-like
C8087	-?	5.095e-10	44.318	0	1138	phosphatidic acid phosphatase
C8366	-?	5.095e-10	44.318	0	591	ethphon-induced protein
C8620	-?	5.095e-10	44.318	0	952	quinone oxidoreductase-like protein chloroplastic-like
C9283	-?	5.095e-10	44.318	0	1869	PREDICTED: uncharacterized protein LOC100805854 [Glycine max]
C2170	-3.413	6.986e-10	112.809	33.055	830	nadh dehydrogenase
C1430	-4.205	7.374e-10	92.665	22.037	687	60s ribosomal protein l35
C6732	-4.205	7.374e-10	92.665	22.037	1284	tetratricopeptide repeat domain-containing protein
C6911	-4.205	7.374e-10	92.665	22.037	1002	class iv chitinase
C5075	-3.091	8.546e-10	124.896	40.4	1722	2-oxoglutarate malate translocator
C1808	-4.607	1.128e-09	84.607	18.364	1049	mads-box transcription factor
C6158	-4.607	1.128e-09	84.607	18.364	1139	probable xyloglucan glycosyltransferase 12-like
C6702	-4.607	1.128e-09	84.607	18.364	2040	leukotriene-a4 hydrolase
C7449	-4.607	1.128e-09	84.607	18.364	1751	inositol phosphorylceramide synthase 1
C4736	-3.565	1.284e-09	104.751	29.382	575	cytochrome p450 liketbp
C10770	-14.261	1.289e-09	52.376	3.673	691	No Hit
C13961	-14.261	1.289e-09	52.376	3.673	1590	monovalent cation:proton
C15010	-14.261	1.289e-09	52.376	3.673	550	vesicle-associated membrane protein-associated protein a
C1807	-14.261	1.289e-09	52.376	3.673	998	echain improved model of plant photosystem i
C1896	-14.261	1.289e-09	52.376	3.673	789	signal peptidase complex subunit 3b
C2007	-14.261	1.289e-09	52.376	3.673	602	senescence-associated protein
C3239	-14.261	1.289e-09	52.376	3.673	642	No Hit
C3986	-14.261	1.289e-09	52.376	3.673	1087	predicted protein [Populus trichocarpa]
C4441	-14.261	1.289e-09	52.376	3.673	815	30s ribosomal protein chloroplastic
C6252	-14.261	1.289e-09	52.376	3.673	1241	interferon-induced guanylate-binding
C8604	-14.261	1.289e-09	52.376	3.673	1020	protein
C9636	-14.261	1.289e-09	52.376	3.673	1460	homeobox-leucine zipper protein anthocyaninless 2-like
C2871	-5.211	1.553e-09	76.549	14.691	922	dna binding
C4476	-5.211	1.553e-09	76.549	14.691	1067	myb transcription factor myb142
C1710	-3.181	1.671e-09	116.838	36.728	910	glycine cleavage system h protein
C10032	-8.227	1.847e-09	60.433	7.346	873	aldose 1-
C11670	-8.227	1.847e-09	60.433	7.346	1525	serinc-domain containing serine and sphingolipid biosynthesis protein
C5596	-8.227	1.847e-09	60.433	7.346	808	chk1 checkpoint-like partial
C6471	-8.227	1.847e-09	60.433	7.346	1323	ubiquinone biosynthesis methyltransferase coq5
C11205	-6.216	1.877e-09	68.491	11.018	971	methyltransferase pmt9
C6140	-6.216	1.877e-09	68.491	11.018	1605	protein kinase chloroplast
C6306	-6.216	1.877e-09	68.491	11.018	717	No Hit
C2988	-3.291	3.222e-09	108.78	33.055	2032	serine carboxypeptidase-like protein
C475	-3.291	3.222e-09	108.78	33.055	965	wd-40 repeat family protein
C10753	-?	3.342e-09	40.289	0	962	protein
C12048	-?	3.342e-09	40.289	0	711	No Hit
C12213	-?	3.342e-09	40.289	0	728	predicted protein [Populus trichocarpa]
C12587	-?	3.342e-09	40.289	0	454	pentatricopeptide repeat-containing protein
C14325	-?	3.342e-09	40.289	0	226	trna (adenine-n -)-methyltransferase non-catalytic subunit trm6
C15290	-?	3.342e-09	40.289	0	595	protein grip
C15596	-?	3.342e-09	40.289	0	1200	leucoanthocyanidin reductase 2
C16543	-?	3.342e-09	40.289	0	50	No Hit
C1759	-?	3.342e-09	40.289	0	540	No Hit
C2447	-?	3.342e-09	40.289	0	861	PREDICTED: uncharacterized protein LOC100527805 [Glycine max]
C3466	-?	3.342e-09	40.289	0	733	No Hit
C3611	-?	3.342e-09	40.289	0	592	cox viia-like protein
C450	-?	3.342e-09	40.289	0	1022	60s ribosomal protein
C5182	-?	3.342e-09	40.289	0	539	dna-directed rna polymerase ii subunit rpb3-a
C5463	-?	3.342e-09	40.289	0	719	glucomannan 4-beta-mannosyltransferase 2-like
C5908	-?	3.342e-09	40.289	0	736	nicotinamidase 1
C6497	-?	3.342e-09	40.289	0	972	alpha-glucan water dikinase
C7532	-?	3.342e-09	40.289	0	801	lipid-binding start domain-containing protein
C7783	-?	3.342e-09	40.289	0	544	ICK [Rosa hybrid cultivar]
C8615	-?	3.342e-09	40.289	0	1062	glycosyltransferase domain-containing protein
C8970	-?	3.342e-09	40.289	0	692	inosine triphosphate pyrophosphatase
C3147	-4.022	3.698e-09	88.636	22.037	509	No Hit
C5512	-3.428	5.875e-09	100.722	29.382	504	nadh dehydrogenase
C1341	-4.388	5.875e-09	80.578	18.364	735	rna-binding protein
C5782	-4.388	5.875e-09	80.578	18.364	1160	6-phosphogluconate dehydrogenase nad-binding domain-containing protein
C6045	-4.388	5.875e-09	80.578	18.364	1104	nac domain protein nac4
C451	-3.071	7.193e-09	112.809	36.728	1843	acyl-coenzyme a oxidase 4
C12055	-13.164	8.383e-09	48.347	3.673	494	No Hit
C1207	-13.164	8.383e-09	48.347	3.673	709	cytochrome b5
C13036	-13.164	8.383e-09	48.347	3.673	1278	ecotropic viral integration
C2884	-13.164	8.383e-09	48.347	3.673	710	photosystem i reaction center subunit n
C4171	-13.164	8.383e-09	48.347	3.673	594	probable pectinesterase pectinesterase inhibitor 21-like
C607	-13.164	8.383e-09	48.347	3.673	889	rna binding protein
C6512	-13.164	8.383e-09	48.347	3.673	944	charged multivesicular body protein 5
C810	-13.164	8.383e-09	48.347	3.673	573	histone h4
C8198	-13.164	8.383e-09	48.347	3.673	849	sepallata1-like mads-box
C11554	-4.936	8.414e-09	72.52	14.691	1552	general transcription factor iie subunit 1-like
C4190	-4.936	8.414e-09	72.52	14.691	926	u6 snrna-associated sm-like protein lsm4
C4810	-4.936	8.414e-09	72.52	14.691	1208	u2 small nuclear ribonucleoprotein a
C5466	-4.936	8.414e-09	72.52	14.691	1689	alanyl-trna synthetase-like
C3940	-3.604	1.07e-08	92.665	25.709	1143	hydroxyacylglutathione hydrolase cytoplasmic
C9946	-3.604	1.07e-08	92.665	25.709	818	rrna intron-encoded homing endonuclease
C3008	-5.85	1.083e-08	64.462	11.018	827	aspartic proteinase
C3935	-5.85	1.083e-08	64.462	11.018	1544	protein
C4639	-5.85	1.083e-08	64.462	11.018	672	PREDICTED: uncharacterized protein LOC100855186 [Vitis vinifera]
C5323	-5.85	1.083e-08	64.462	11.018	630	hypothetical protein MTR_5g051000 [Medicago truncatula]
C6388	-5.85	1.083e-08	64.462	11.018	1733	large proline-rich protein bat3
C10192	-7.679	1.12e-08	56.405	7.346	1565	f-box kelch-repeat protein
C11178	-7.679	1.12e-08	56.405	7.346	1695	nitrate transporter
C12117	-7.679	1.12e-08	56.405	7.346	1333	zinc finger
C12568	-7.679	1.12e-08	56.405	7.346	571	monothiol glutaredoxin-s2
C2949	-7.679	1.12e-08	56.405	7.346	1374	uroporphyrinogen decarboxylase
C4249	-7.679	1.12e-08	56.405	7.346	666	triose phosphate phosphate non-green chloroplast
C5762	-7.679	1.12e-08	56.405	7.346	1075	c-terminal binding protein an-like
C5788	-7.679	1.12e-08	56.405	7.346	1290	ctc-interacting domain 8 protein
C6501	-7.679	1.12e-08	56.405	7.346	650	ctc-interacting domain 7 protein
C6847	-7.679	1.12e-08	56.405	7.346	1266	unknown protein [Camellia sinensis]
C7246	-7.679	1.12e-08	56.405	7.346	1235	ankyrin repeat domain
C8969	-7.679	1.12e-08	56.405	7.346	1102	dna binding
C5310	-3.169	1.39e-08	104.751	33.055	2144	pyruvate kinase
C5354	-3.169	1.39e-08	104.751	33.055	1043	haloacid dehalogenase-like hydrolase domain-containing protein
C4693	-3.839	1.794e-08	84.607	22.037	1207	anx4_fraan ame: full=annexin-like protein rj4
C5057	-3.839	1.794e-08	84.607	22.037	865	cell division topological specificity factor
C923	-3.839	1.794e-08	84.607	22.037	1340	protein
C10030	-?	2.177e-08	36.26	0	1299	hypothetical protein VITISV_000627 [Vitis vinifera]
C10747	-?	2.177e-08	36.26	0	1103	cation-transporting atpase
C11167	-?	2.177e-08	36.26	0	755	autophagy protein 5
C11220	-?	2.177e-08	36.26	0	647	thylakoid lumenal protein 1
C11246	-?	2.177e-08	36.26	0	921	d-3-phosphoglycerate dehydrogenase
C122	-?	2.177e-08	36.26	0	1116	thioredoxin domain-containing protein
C13032	-?	2.177e-08	36.26	0	457	grx_s14 - glutaredoxin subgroup ii
C13043	-?	2.177e-08	36.26	0	398	sec7-like guanine nucleotide exchange family protein
C13499	-?	2.177e-08	36.26	0	1043	guanylyl cyclase
C13612	-?	2.177e-08	36.26	0	521	l-ascorbate peroxidase
C13921	-?	2.177e-08	36.26	0	540	dimethylguanosine trna methyltransferase
C13982	-?	2.177e-08	36.26	0	581	abc transporter b family member
C13993	-?	2.177e-08	36.26	0	509	protein kinase
C14342	-?	2.177e-08	36.26	0	760	thaumatin-like protein
C1446	-?	2.177e-08	36.26	0	563	lipid binding
C15112	-?	2.177e-08	36.26	0	1473	protein
C15405	-?	2.177e-08	36.26	0	1086	molybdopterin biosynthesis protein cnx1-like
C15975	-?	2.177e-08	36.26	0	85	No Hit
C1734	-?	2.177e-08	36.26	0	606	6-phosphogluconate decarboxylating-like isoform 2
C2134	-?	2.177e-08	36.26	0	730	cysteine protease
C2565	-?	2.177e-08	36.26	0	893	zinc finger a20 and an1 domain-containing stress-associated protein 8-like isoform 1
C269	-?	2.177e-08	36.26	0	889	glycine-rich rna-binding protein 7
C5021	-?	2.177e-08	36.26	0	682	proteasome subunit beta type
C5972	-?	2.177e-08	36.26	0	1090	ras-gtpase-activating protein-binding
C792	-?	2.177e-08	36.26	0	616	pollen-specific protein
C8374	-?	2.177e-08	36.26	0	1046	conserved hypothetical protein [Ricinus communis]
C8387	-?	2.177e-08	36.26	0	592	nitrate-induced noi protein
C8868	-?	2.177e-08	36.26	0	478	protease inhibitor 2
C9274	-?	2.177e-08	36.26	0	1078	predicted protein [Populus trichocarpa]
C9951	-?	2.177e-08	36.26	0	999	pentatricopeptide repeat-containing protein mitochondrial-like
C9975	-?	2.177e-08	36.26	0	689	glutathione peroxidase 4
C9984	-?	2.177e-08	36.26	0	618	kh domain-containing protein at4g18375-like
C14422	-3.291	2.553e-08	96.693	29.382	1866	probable inactive leucine-rich repeat receptor-like protein kinase at5g20690-like
C3256	-3.291	2.553e-08	96.693	29.382	1692	atp synthase gamma chloroplastic-like isoform 1
C7824	-3.291	2.553e-08	96.693	29.382	2063	vacuolar protein 8-like
C207	-4.168	2.899e-08	76.549	18.364	1076	photosystem ii 5 kda chloroplast
C2362	-4.168	2.899e-08	76.549	18.364	648	rrna intron-encoded homing endonuclease
C3157	-4.168	2.899e-08	76.549	18.364	1105	proliferating cell nuclear antigen
C5820	-4.168	2.899e-08	76.549	18.364	1801	19-like protein
C8958	-4.168	2.899e-08	76.549	18.364	1016	PREDICTED: uncharacterized protein LOC100248988 [Vitis vinifera]
C9180	-4.168	2.899e-08	76.549	18.364	1284	receptor protein kinase perk1
C2741	-4.662	4.462e-08	68.491	14.691	697	rrna intron-encoded homing endonuclease
C3927	-4.662	4.462e-08	68.491	14.691	1198	pi-phospholipase c plc3
C4084	-4.662	4.462e-08	68.491	14.691	1051	pra1 family protein a1-like
C6083	-4.662	4.462e-08	68.491	14.691	1746	inositol or phosphatidylinositol
C7829	-4.662	4.462e-08	68.491	14.691	1495	uncharacterized aarf domain-containing protein kinase 2-like
C1940	-3.448	4.846e-08	88.636	25.709	1514	nodulin 21 -like transporter protein
C7304	-3.448	4.846e-08	88.636	25.709	2296	vesicle-fusing atpase-like
C14366	-12.067	5.304e-08	44.318	3.673	1240	leucine-rich repeat transmembrane protein kinase
C173	-12.067	5.304e-08	44.318	3.673	1123	lipid transfer protein precursor
C1778	-12.067	5.304e-08	44.318	3.673	566	psbq psbq-1
C3068	-12.067	5.304e-08	44.318	3.673	631	mitochondrial import receptor subunit tom22 homolog 2
C7306	-12.067	5.304e-08	44.318	3.673	878	amino acid transporter
C9996	-12.067	5.304e-08	44.318	3.673	800	auxin-responsive protein iaa7
C2579	-3.047	5.837e-08	100.722	33.055	912	proteasome subunit beta type-6
C10436	-5.485	5.975e-08	60.433	11.018	1058	ku70-binding-like protein
C1980	-5.485	5.975e-08	60.433	11.018	617	rrna intron-encoded homing endonuclease
C5631	-5.485	5.975e-08	60.433	11.018	917	op24b_arath ame: full=outer envelope pore protein chloroplastic ame: full=chloroplastic outer envelope pore protein of 24 kda b
C8975	-5.485	5.975e-08	60.433	11.018	1609	gtp binding protein
C9304	-5.485	5.975e-08	60.433	11.018	1374	sn1-specific diacylglycerol lipase
C9999	-5.485	5.975e-08	60.433	11.018	719	awpm-19-like family protein
C13911	-7.13	6.589e-08	52.376	7.346	1287	rna polymerase sigma factor rpod
C2954	-7.13	6.589e-08	52.376	7.346	940	protein lutein deficient chloroplastic-like
C5179	-7.13	6.589e-08	52.376	7.346	1713	indole-3-acetic acid-amido synthetase
C584	-7.13	6.589e-08	52.376	7.346	706	pollen allergen-like protein
C6261	-7.13	6.589e-08	52.376	7.346	878	cornichon family protein
C6750	-7.13	6.589e-08	52.376	7.346	1804	amp dependent
C7171	-7.13	6.589e-08	52.376	7.346	887	adp-ribosylation factor 1
C8897	-7.13	6.589e-08	52.376	7.346	501	protein decapping 5
C9566	-7.13	6.589e-08	52.376	7.346	1254	katanin p60 atpase-containing subunit
C9974	-7.13	6.589e-08	52.376	7.346	724	No Hit
C12144	-3.657	8.598e-08	80.578	22.037	861	alpha beta hydrolase-like
C12282	-3.657	8.598e-08	80.578	22.037	2271	cryptochrome 2
C1950	-3.657	8.598e-08	80.578	22.037	718	aspartic proteinase
C4020	-3.657	8.598e-08	80.578	22.037	755	at1g04290
C3479	-3.154	1.112e-07	92.665	29.382	1563	arogenate dehydratase prephenate dehydratase chloroplastic-like
C4073	-3.154	1.112e-07	92.665	29.382	1116	phospholipase carboxylesterase family protein
C500	-3.154	1.112e-07	92.665	29.382	740	calr_betvu ame: full=calreticulin flags: precursor
C10025	-?	1.443e-07	32.231	0	617	nadh dehydrogenase subunit 2
C10308	-?	1.443e-07	32.231	0	857	peptidase c13-like protein
C10478	-?	1.443e-07	32.231	0	1242	cgs1 mrna stability
C10715	-?	1.443e-07	32.231	0	1143	bifunctional dihydroflavonol 4-reductase flavanone 4-reductase-like
C11170	-?	1.443e-07	32.231	0	960	sufe-like chloroplastic-like
C11210	-?	1.443e-07	32.231	0	653	golgin candidate 5
C11287	-?	1.443e-07	32.231	0	789	alpha beta fold family protein
C11664	-?	1.443e-07	32.231	0	672	PREDICTED: uncharacterized protein LOC100257222 [Vitis vinifera]
C12172	-?	1.443e-07	32.231	0	903	two pore calcium channel
C12529	-?	1.443e-07	32.231	0	816	pseudouridine-5 -monophosphatase-like
C12534	-?	1.443e-07	32.231	0	569	rrna intron-encoded homing endonuclease
C12560	-?	1.443e-07	32.231	0	718	vacuolar protein
C12597	-?	1.443e-07	32.231	0	607	centromere protein c
C12630	-?	1.443e-07	32.231	0	525	PREDICTED: uncharacterized protein LOC100259010 [Vitis vinifera]
C12934	-?	1.443e-07	32.231	0	1245	adp-ribosylation factor gtpase-activating protein agd3
C1295	-?	1.443e-07	32.231	0	1086	40s ribosomal protein s11
C13102	-?	1.443e-07	32.231	0	792	trehalose synthase-like protein
C1317	-?	1.443e-07	32.231	0	674	pectate partial
C13511	-?	1.443e-07	32.231	0	549	protein
C1352	-?	1.443e-07	32.231	0	820	chloroplast-targeted copper
C13840	-?	1.443e-07	32.231	0	1215	pre-mrna cleavage complex ii protein family
C14435	-?	1.443e-07	32.231	0	1202	sugar transporter
C14644	-?	1.443e-07	32.231	0	1238	conserved hypothetical protein [Ricinus communis]
C14646	-?	1.443e-07	32.231	0	1260	predicted protein [Populus trichocarpa]
C14750	-?	1.443e-07	32.231	0	696	integrator complex subunit
C15051	-?	1.443e-07	32.231	0	159	n-acetyl-d-glucosamine kinase
C15073	-?	1.443e-07	32.231	0	849	cdc68-related protein
C15088	-?	1.443e-07	32.231	0	309	No Hit
C153	-?	1.443e-07	32.231	0	912	major latex
C15386	-?	1.443e-07	32.231	0	1091	bri1 protein
C15883	-?	1.443e-07	32.231	0	705	calmodulin-binding protein
C3457	-?	1.443e-07	32.231	0	640	aspartic proteinase
C3678	-?	1.443e-07	32.231	0	813	beta-galactosidase 6
C478	-?	1.443e-07	32.231	0	805	pollen allergen-like protein
C5639	-?	1.443e-07	32.231	0	1149	nucleosome chromatin assembly factor group
C6314	-?	1.443e-07	32.231	0	605	cytosine deaminase-like metal-dependent hydrolase
C6856	-?	1.443e-07	32.231	0	648	glabra2 expression modulator
C7309	-?	1.443e-07	32.231	0	622	laccase (diphenol oxidase)-like protein
C7326	-?	1.443e-07	32.231	0	427	carbohydrate kinase-like protein
C7828	-?	1.443e-07	32.231	0	863	root cap 1
C8052	-?	1.443e-07	32.231	0	946	membrane associated ring finger
C8353	-?	1.443e-07	32.231	0	1068	pantothenate kinase 2-like
C873	-?	1.443e-07	32.231	0	580	40s ribosomal protein s3a
C9010	-?	1.443e-07	32.231	0	774	myb transcription factor
C9609	-?	1.443e-07	32.231	0	561	trafficking protein particle complex subunit
C9933	-?	1.443e-07	32.231	0	719	dcd (development and cell death) domain-containing protein
C9967	-?	1.443e-07	32.231	0	620	predicted protein [Populus trichocarpa]
C10359	-3.949	1.443e-07	72.52	18.364	2151	protein kinase family protein
C3070	-3.949	1.443e-07	72.52	18.364	671	conserved hypothetical protein [Ricinus communis]
C8956	-3.949	1.443e-07	72.52	18.364	1249	pyruvate dehydrogenase e1 beta
C3298	-3.291	2.129e-07	84.607	25.709	555	ribosome associated membrane protein ramp4
C4491	-3.291	2.129e-07	84.607	25.709	1575	dopamine beta-
C4755	-3.291	2.129e-07	84.607	25.709	1855	stromal 70 kda heat shock-related chloroplastic-like
C6408	-3.291	2.129e-07	84.607	25.709	1005	esterase lipase thioesterase family protein
C9294	-3.291	2.129e-07	84.607	25.709	1720	callose synthase
C9867	-3.291	2.129e-07	84.607	25.709	1264	cbs domain-containing protein cbscbspb5-like
C11808	-4.388	2.269e-07	64.462	14.691	1513	plastid transcriptionally active 12
C1835	-4.388	2.269e-07	64.462	14.691	613	60s ribosomal protein l38-like
C2259	-4.388	2.269e-07	64.462	14.691	1066	heat shock protein 70
C3156	-4.388	2.269e-07	64.462	14.691	627	probable ubiquitin-conjugating enzyme e2 23-like
C5321	-4.388	2.269e-07	64.462	14.691	829	rrna intron-encoded homing endonuclease
C5672	-4.388	2.269e-07	64.462	14.691	1275	50s ribosomal protein l4
C5959	-4.388	2.269e-07	64.462	14.691	1862	perk1-like protein kinase
C7114	-4.388	2.269e-07	64.462	14.691	1326	adenylyl cyclase
C8478	-4.388	2.269e-07	64.462	14.691	1602	ketoacyl-acp synthase iii (kas iii)
C9102	-4.388	2.269e-07	64.462	14.691	1800	ap-2 complex subunit alpha-1
C12057	-5.119	3.256e-07	56.405	11.018	1305	myo inositol
C3278	-5.119	3.256e-07	56.405	11.018	1061	ascorbate peroxidase
C5444	-5.119	3.256e-07	56.405	11.018	812	dna-directed rna polymerase ii 19 kd polypeptide
C5780	-5.119	3.256e-07	56.405	11.018	927	protein hothead
C6134	-5.119	3.256e-07	56.405	11.018	1124	conserved hypothetical protein [Ricinus communis]
C8235	-5.119	3.256e-07	56.405	11.018	899	alpha-( )-fucosyltransferase-like
C10001	-10.97	3.308e-07	40.289	3.673	613	vacuolar sorting
C10772	-10.97	3.308e-07	40.289	3.673	547	PREDICTED: uncharacterized protein LOC100242650 [Vitis vinifera]
C11588	-10.97	3.308e-07	40.289	3.673	1581	lipid binding
C12640	-10.97	3.308e-07	40.289	3.673	1015	rna recognition motif-containing protein
C13037	-10.97	3.308e-07	40.289	3.673	678	reticulon-like protein b16
C13540	-10.97	3.308e-07	40.289	3.673	1283	ap-3 complex subunit delta
C14010	-10.97	3.308e-07	40.289	3.673	1177	envelope carrier protein
C245	-10.97	3.308e-07	40.289	3.673	1841	adenine nucleotide translocator
C3407	-10.97	3.308e-07	40.289	3.673	751	cupin domain-containing protein
C4574	-10.97	3.308e-07	40.289	3.673	648	40s ribosomal protein s19
C641	-10.97	3.308e-07	40.289	3.673	766	sex-linked protein 9
C6505	-10.97	3.308e-07	40.289	3.673	524	translational initiation factor 1
C8067	-10.97	3.308e-07	40.289	3.673	674	glu-trna amidotransferase subunit c
C8364	-10.97	3.308e-07	40.289	3.673	1566	receptor-like protein kinase feronia-like
C8564	-10.97	3.308e-07	40.289	3.673	747	at4g17010 dl4535w
C8581	-10.97	3.308e-07	40.289	3.673	609	No Hit
C10782	-6.582	3.815e-07	48.347	7.346	1699	gtp-binding protein homolog
C11216	-6.582	3.815e-07	48.347	7.346	1112	adenosine 3 -phospho 5 -phosphosulfate
C13563	-6.582	3.815e-07	48.347	7.346	964	chloroplast lumen common protein family
C3148	-6.582	3.815e-07	48.347	7.346	646	predicted protein [Populus trichocarpa]
C3741	-6.582	3.815e-07	48.347	7.346	987	yggt family protein
C3907	-6.582	3.815e-07	48.347	7.346	678	stress-enhanced protein 1
C4282	-6.582	3.815e-07	48.347	7.346	1437	protein 1
C5568	-6.582	3.815e-07	48.347	7.346	652	brain protein 44-like protein isoform 1
C7811	-6.582	3.815e-07	48.347	7.346	1485	morn (membrane occupation and recognition nexus) repeat-containing protein
C8101	-6.582	3.815e-07	48.347	7.346	1091	ribulose-phosphate 3- chloroplastic-like
C8345	-6.582	3.815e-07	48.347	7.346	752	sec-independent protein translocase protein tata e-like protein
C853	-6.582	3.815e-07	48.347	7.346	668	ycf68 protein
C8955	-6.582	3.815e-07	48.347	7.346	1698	ubiquitin family protein
C1199	-3.474	3.893e-07	76.549	22.037	905	triosephosphate isomerase
C5239	-3.474	3.893e-07	76.549	22.037	1136	vesicle-associated membrane
C6123	-3.474	3.893e-07	76.549	22.037	1986	two-pore calcium channel
C4257	-3.017	4.675e-07	88.636	29.382	897	protein
C1028	-3.73	6.804e-07	68.491	18.364	533	60s ribosomal protein l26-1-like
C10551	-3.73	6.804e-07	68.491	18.364	1586	PREDICTED: uncharacterized protein LOC100266999 [Vitis vinifera]
C3545	-3.73	6.804e-07	68.491	18.364	999	fiber protein fb34 precursor
C3848	-3.73	6.804e-07	68.491	18.364	1106	s-formylglutathione hydrolase
C4473	-3.73	6.804e-07	68.491	18.364	2034	dna-binding protein
C5409	-3.73	6.804e-07	68.491	18.364	2359	protein
C7317	-3.73	6.804e-07	68.491	18.364	959	annotation was added to scaffolds in november 2011~long-chain-alcohol o-fatty-acyltransferase
C797	-3.73	6.804e-07	68.491	18.364	2660	ycf68 protein
C9486	-3.73	6.804e-07	68.491	18.364	1529	beta galactosidase 1
C191	-3.134	9.216e-07	80.578	25.709	618	histone h3
C8062	-3.134	9.216e-07	80.578	25.709	1396	udp-d-xylose 4-epimerase
C10041	-?	9.385e-07	28.202	0	812	rwp-rk domain-containing protein
C10335	-?	9.385e-07	28.202	0	700	e3 ubiquitin-protein ligase ring1a-like
C10758	-?	9.385e-07	28.202	0	288	translational initiation factor eif-4a
C10817	-?	9.385e-07	28.202	0	605	riboflavin biosynthesis
C10818	-?	9.385e-07	28.202	0	1065	heat shock protein 70 -interacting
C11125	-?	9.385e-07	28.202	0	1366	probable polygalacturonase-like
C11221	-?	9.385e-07	28.202	0	743	ankyrin repeat family protein
C11269	-?	9.385e-07	28.202	0	867	predicted protein [Populus trichocarpa]
C11317	-?	9.385e-07	28.202	0	490	bel1 homeotic
C11614	-?	9.385e-07	28.202	0	665	alpha- -galacturonosyltransferase
C11619	-?	9.385e-07	28.202	0	566	translation initiation factor eif-5b
C11622	-?	9.385e-07	28.202	0	585	ribosomal rna processing protein 36 homolog
C11630	-?	9.385e-07	28.202	0	592	protein rap
C11665	-?	9.385e-07	28.202	0	1404	unnamed protein product [Vitis vinifera]
C11678	-?	9.385e-07	28.202	0	678	kelch domain-containing protein 3-like
C11739	-?	9.385e-07	28.202	0	742	copper transporter
C12116	-?	9.385e-07	28.202	0	1091	nitrate reductase
C12156	-?	9.385e-07	28.202	0	895	e3 ubiquitin ligase big brother-like
C12177	-?	9.385e-07	28.202	0	669	conserved hypothetical protein [Ricinus communis]
C12192	-?	9.385e-07	28.202	0	1407	atp-binding cassette subfamily member 13
C1237	-?	9.385e-07	28.202	0	650	at1g56580 f25p12_18
C12641	-?	9.385e-07	28.202	0	653	stem-specific protein
C13018	-?	9.385e-07	28.202	0	599	atp synthase protein i
C13095	-?	9.385e-07	28.202	0	814	protein binding
C13484	-?	9.385e-07	28.202	0	1160	s-adenosylmethionine decarboxylase
C13872	-?	9.385e-07	28.202	0	511	No Hit
C13884	-?	9.385e-07	28.202	0	937	unnamed protein product [Vitis vinifera]
C13885	-?	9.385e-07	28.202	0	1030	protein
C13891	-?	9.385e-07	28.202	0	724	probable polyadenylate-binding protein at2g36660-like
C14034	-?	9.385e-07	28.202	0	802	nuclear transport factor 2
C14387	-?	9.385e-07	28.202	0	1092	dna binding
C14389	-?	9.385e-07	28.202	0	978	probable ubiquitin-conjugating enzyme e2 23-like
C14696	-?	9.385e-07	28.202	0	333	protein binding
C14739	-?	9.385e-07	28.202	0	376	No Hit
C1502	-?	9.385e-07	28.202	0	641	60s ribosomal protein l10a-1-like
C15525	-?	9.385e-07	28.202	0	1126	protein
C15574	-?	9.385e-07	28.202	0	278	exostosin family protein
C15707	-?	9.385e-07	28.202	0	542	rossmann-fold nad -binding domain-containing protein
C15739	-?	9.385e-07	28.202	0	665	hypothetical protein NitaMp105 [Nicotiana tabacum]
C15980	-?	9.385e-07	28.202	0	736	unc93-like protein
C1760	-?	9.385e-07	28.202	0	761	protein wax2-like
C2508	-?	9.385e-07	28.202	0	601	PREDICTED: uncharacterized protein LOC100803853 [Glycine max]
C2599	-?	9.385e-07	28.202	0	773	pyruvate dehydrogenase e1 component subunit mitochondrial-like
C3197	-?	9.385e-07	28.202	0	1609	heparanase-like protein 3-like
C3525	-?	9.385e-07	28.202	0	403	3 -5 exonuclease and kh-i domain-containing protein
C4297	-?	9.385e-07	28.202	0	446	late embryogenesis abundant protein family protein
C4605	-?	9.385e-07	28.202	0	602	60s ribosomal protein
C4820	-?	9.385e-07	28.202	0	786	50s ribosomal protein l14
C5030	-?	9.385e-07	28.202	0	566	60s ribosomal protein l37a
C5286	-?	9.385e-07	28.202	0	1186	bidirectional sugar transporter sweet14-like
C6273	-?	9.385e-07	28.202	0	271	No Hit
C6277	-?	9.385e-07	28.202	0	562	ferredoxin 2
C6513	-?	9.385e-07	28.202	0	806	isoflavone synthase
C6685	-?	9.385e-07	28.202	0	572	30s ribosomal protein s31
C6955	-?	9.385e-07	28.202	0	1289	duf246 domain-containing protein at1g04910-like
C744	-?	9.385e-07	28.202	0	419	cytosolic glyceraldehyde 3-phosphate dehydrogenase
C7559	-?	9.385e-07	28.202	0	788	calcium-dependent lipid-binding domain-containing plant phosphoribosyltransferase-like protein
C837	-?	9.385e-07	28.202	0	710	thiazole biosynthetic enzyme
C8599	-?	9.385e-07	28.202	0	767	PREDICTED: uncharacterized protein LOC100261542 [Vitis vinifera]
C9286	-?	9.385e-07	28.202	0	799	pq-loop repeat family protein
C9556	-?	9.385e-07	28.202	0	844	actin depolymerizing factor 1
C9620	-?	9.385e-07	28.202	0	694	oxysterol binding
C9890	-?	9.385e-07	28.202	0	1028	serine threonine protein phosphatase 2a 55 kda regulatory subunit b beta isoform-like
C9970	-?	9.385e-07	28.202	0	829	unnamed protein product [Vitis vinifera]
C9993	-?	9.385e-07	28.202	0	713	uncharacterized protein LOC100191162 [Zea mays]
C1112	-4.114	1.109e-06	60.433	14.691	1195	methionine synthase
C11603	-4.114	1.109e-06	60.433	14.691	1079	dentin sialophospho protein
C2133	-4.114	1.109e-06	60.433	14.691	832	histone h3
C3974	-4.114	1.109e-06	60.433	14.691	639	nadh dehydrogenase
C4125	-4.114	1.109e-06	60.433	14.691	1207	cell division control protein 2 homolog
C5495	-4.114	1.109e-06	60.433	14.691	601	cytochrome b-c1 complex subunit 6
C5756	-4.114	1.109e-06	60.433	14.691	907	chloroplast sedoheptulose- -bisphosphatase
C5802	-4.114	1.109e-06	60.433	14.691	1385	dna-binding pd1-like protein
C8907	-4.114	1.109e-06	60.433	14.691	1515	arginine methyltransferease
C8997	-4.114	1.109e-06	60.433	14.691	914	transmembrane protein 87b
C10830	-4.754	1.689e-06	52.376	11.018	1332	protein phosphatase
C12136	-4.754	1.689e-06	52.376	11.018	1712	nucleic acid binding
C155	-4.754	1.689e-06	52.376	11.018	820	cytoplasmic ribosomal protein s13
C6275	-4.754	1.689e-06	52.376	11.018	1967	outer membrane omp85 family protein
C6309	-4.754	1.689e-06	52.376	11.018	988	hypothetical protein VITISV_031633 [Vitis vinifera]
C7150	-4.754	1.689e-06	52.376	11.018	329	No Hit
C8790	-4.754	1.689e-06	52.376	11.018	1347	atpase subunit 4
C11528	-3.291	1.709e-06	72.52	22.037	617	af211538_1avr9 cf-9 rapidly elicited protein 180
C1308	-3.291	1.709e-06	72.52	22.037	2228	glucomannan 4-beta-mannosyltransferase 9
C4496	-3.291	1.709e-06	72.52	22.037	836	ribosomal protein s9
C5806	-3.291	1.709e-06	72.52	22.037	757	cyclic phosphodiesterase
C10294	-9.873	2.018e-06	36.26	3.673	1188	upf0301 protein plut_0637-like
C10786	-9.873	2.018e-06	36.26	3.673	1049	hypothetical protein VITISV_038922 [Vitis vinifera]
C11283	-9.873	2.018e-06	36.26	3.673	548	unknown [Lotus japonicus]
C1150	-9.873	2.018e-06	36.26	3.673	965	uncharacterized oxidoreductase at4g09670-like
C12094	-9.873	2.018e-06	36.26	3.673	1032	protein trs120
C12339	-9.873	2.018e-06	36.26	3.673	1465	e3 ubiquitin-protein ligase upl1-like
C12610	-9.873	2.018e-06	36.26	3.673	1034	protease do-like chloroplastic-like
C12615	-9.873	2.018e-06	36.26	3.673	843	acyl-coenzyme a oxidase peroxisomal
C13822	-9.873	2.018e-06	36.26	3.673	1477	ap-2 complex subunit mu
C13867	-9.873	2.018e-06	36.26	3.673	772	vetispiradiene synthase
C15049	-9.873	2.018e-06	36.26	3.673	1017	low quality protein: calcium uniporter mitochondrial-like
C2610	-9.873	2.018e-06	36.26	3.673	580	aspartic proteinase
C3204	-9.873	2.018e-06	36.26	3.673	350	hypothetical protein MELLADRAFT_91365 [Melampsora larici-populina 98AG31]
C342	-9.873	2.018e-06	36.26	3.673	714	ubiquitin extension protein
C408	-9.873	2.018e-06	36.26	3.673	957	s-adenosylmethionine synthetase
C4457	-9.873	2.018e-06	36.26	3.673	584	glucosyl glucuronosyl
C5172	-9.873	2.018e-06	36.26	3.673	703	predicted protein [Populus trichocarpa]
C5312	-9.873	2.018e-06	36.26	3.673	1235	chloroplast-targeted copper
C532	-9.873	2.018e-06	36.26	3.673	1012	cell wall-associated partial
C5777	-9.873	2.018e-06	36.26	3.673	945	zinc finger
C62	-9.873	2.018e-06	36.26	3.673	646	adenosylhomocysteinase 1
C7554	-9.873	2.018e-06	36.26	3.673	948	atp synthase delta chain
C7578	-9.873	2.018e-06	36.26	3.673	757	PREDICTED: uncharacterized protein LOC100783725 [Glycine max]
C7792	-9.873	2.018e-06	36.26	3.673	1233	pfkb-like carbohydrate kinase family protein
C8020	-9.873	2.018e-06	36.26	3.673	1404	agenet domain-containing protein bromo-adjacent homology domain-containing protein
C8038	-9.873	2.018e-06	36.26	3.673	744	replication factor c subunit 3 5
C8048	-9.873	2.018e-06	36.26	3.673	1097	abscisic acid receptor pyl1
C8058	-9.873	2.018e-06	36.26	3.673	982	inactive poly
C8686	-9.873	2.018e-06	36.26	3.673	746	act domain-containing partial
C9239	-9.873	2.018e-06	36.26	3.673	734	42 kda peptidyl-prolyl isomerase-like
C9507	-9.873	2.018e-06	36.26	3.673	1567	oxidoreductase transition metal ion binding protein
C9977	-9.873	2.018e-06	36.26	3.673	872	ribosomal protein s1
C10429	-6.033	2.147e-06	44.318	7.346	562	atp synthase subunit beta
C11632	-6.033	2.147e-06	44.318	7.346	1108	nonsense-mediated decay upf3
C12062	-6.033	2.147e-06	44.318	7.346	575	atoep16-2 atoep16-s
C12557	-6.033	2.147e-06	44.318	7.346	1152	phd finger protein at1g33420-like
C1346	-6.033	2.147e-06	44.318	7.346	665	af184164_1 transaldolase
C13814	-6.033	2.147e-06	44.318	7.346	1448	flavonoid 3 -monooxygenase-like
C14049	-6.033	2.147e-06	44.318	7.346	1172	root-specific metal transporter
C15424	-6.033	2.147e-06	44.318	7.346	956	upf0420 protein c16orf58 homolog
C3688	-6.033	2.147e-06	44.318	7.346	822	predicted protein [Populus trichocarpa]
C4381	-6.033	2.147e-06	44.318	7.346	928	4-coumarate- ligase
C5749	-6.033	2.147e-06	44.318	7.346	476	unknown [Populus trichocarpa]
C5961	-6.033	2.147e-06	44.318	7.346	692	hypothetical protein VITISV_013459 [Vitis vinifera]
C9781	-6.033	2.147e-06	44.318	7.346	1232	importin alpha isoform 4
C1870	-3.51	3.1e-06	64.462	18.364	1199	metal tolerance protein 10-like
C5211	-3.51	3.1e-06	64.462	18.364	1533	mercaptopyruvate sulfurtransferase-like protein
C5398	-3.51	3.1e-06	64.462	18.364	1075	ubiquitin-fold modifier-conjugating enzyme 1
C6717	-3.51	3.1e-06	64.462	18.364	852	2c-methyl-d-erythritol -cyclodiphosphate synthase
C7131	-3.51	3.1e-06	64.462	18.364	1202	s-norcoclaurine synthase 1
C8359	-3.51	3.1e-06	64.462	18.364	1445	nedd8-activating enzyme e1 catalytic subunit
C8945	-3.51	3.1e-06	64.462	18.364	1403	auxin influx carrier protein
C9258	-3.51	3.1e-06	64.462	18.364	843	No Hit
C9430	-3.51	3.1e-06	64.462	18.364	893	auxin-induced protein
C10236	-3.839	5.572e-06	56.405	14.691	901	PREDICTED: uncharacterized protein LOC100250100 [Vitis vinifera]
C5051	-3.839	5.572e-06	56.405	14.691	1023	signal recognition particle receptor subunit beta
C6479	-3.839	5.572e-06	56.405	14.691	1566	mucin-like protein
C10063	-?	6.114e-06	24.173	0	702	e3 ubiquitin-protein ligase arkadia
C10383	-?	6.114e-06	24.173	0	489	cationic amino acid transporter
C10387	-?	6.114e-06	24.173	0	765	beta galactosidase-like protein
C10705	-?	6.114e-06	24.173	0	626	auxin response factor 8-like
C10708	-?	6.114e-06	24.173	0	884	trigalactosyldiacylglycerol 1
C10730	-?	6.114e-06	24.173	0	787	threonine synthase
C10735	-?	6.114e-06	24.173	0	884	c-type lectin receptor-like tyrosine-protein kinase at1g52310-like
C10768	-?	6.114e-06	24.173	0	621	vtc2-like protein
C10814	-?	6.114e-06	24.173	0	797	rna recognition motif family expressed
C11093	-?	6.114e-06	24.173	0	596	auxin-induced protein x15-like
C11212	-?	6.114e-06	24.173	0	593	rna recognition motif-containing protein
C11214	-?	6.114e-06	24.173	0	525	probable inactive receptor kinase at5g67200-like
C11527	-?	6.114e-06	24.173	0	1055	atp-dependent rna
C11556	-?	6.114e-06	24.173	0	535	No Hit
C11617	-?	6.114e-06	24.173	0	554	thump domain
C11618	-?	6.114e-06	24.173	0	627	protein kinase domain-containing protein
C11680	-?	6.114e-06	24.173	0	881	glutamyl-trna synthetase
C11722	-?	6.114e-06	24.173	0	870	atp-dependent rna helicase-like protein
C1180	-?	6.114e-06	24.173	0	484	s-adenosyl-l-methionine synthetase
C12078	-?	6.114e-06	24.173	0	510	protein ralf-like 33
C12095	-?	6.114e-06	24.173	0	930	cyclin dependent kinase inhibitor
C12101	-?	6.114e-06	24.173	0	606	small g protein signaling modulator 2-like isoform 3
C12128	-?	6.114e-06	24.173	0	1044	haloacid dehalogenase-like hydrolase
C12444	-?	6.114e-06	24.173	0	945	intermembrane space import and assembly protein mitochondrial
C12453	-?	6.114e-06	24.173	0	883	g-type lectin s-receptor-like serine threonine-protein kinase rlk1-like
C12503	-?	6.114e-06	24.173	0	557	transferring glycosyl
C12556	-?	6.114e-06	24.173	0	522	protein
C12562	-?	6.114e-06	24.173	0	876	carboxypeptidase d
C12571	-?	6.114e-06	24.173	0	496	af378856_1 at4g19390 t5k18_170
C12580	-?	6.114e-06	24.173	0	457	protein -
C12605	-?	6.114e-06	24.173	0	1147	No Hit
C12613	-?	6.114e-06	24.173	0	823	protein kinase
C12653	-?	6.114e-06	24.173	0	1254	udp-xylose phenolic glycosyltransferase
C12927	-?	6.114e-06	24.173	0	578	hypothetical protein VITISV_012030 [Vitis vinifera]
C13015	-?	6.114e-06	24.173	0	1018	transferring glycosyl
C13029	-?	6.114e-06	24.173	0	504	No Hit
C13056	-?	6.114e-06	24.173	0	570	No Hit
C13061	-?	6.114e-06	24.173	0	749	folylpolyglutamate synthase
C13084	-?	6.114e-06	24.173	0	540	glucomannan 4-beta-mannosyltransferase 9
C13108	-?	6.114e-06	24.173	0	619	transcription factor bzip106
C13481	-?	6.114e-06	24.173	0	615	af412084_1at3g11590 f24k9_26
C13486	-?	6.114e-06	24.173	0	604	protein lurp-one-related 12
C13493	-?	6.114e-06	24.173	0	1060	1 domain-containing protein
C13495	-?	6.114e-06	24.173	0	408	fkbp12-interacting protein of 37 kda-like
C13503	-?	6.114e-06	24.173	0	614	transmembrane protein
C13518	-?	6.114e-06	24.173	0	586	domains rearranged methyltransferase
C13527	-?	6.114e-06	24.173	0	489	beta-hexosaminidase subunit beta
C13531	-?	6.114e-06	24.173	0	705	protein
C13546	-?	6.114e-06	24.173	0	646	transcription initiation factor tfiih subunit h3
C13552	-?	6.114e-06	24.173	0	809	No Hit
C13573	-?	6.114e-06	24.173	0	926	nuclear transport factor 2 -like protein
C13795	-?	6.114e-06	24.173	0	946	monoglyceride lipase
C13955	-?	6.114e-06	24.173	0	745	e3 ubiquitin-protein ligase ubr3-like
C14007	-?	6.114e-06	24.173	0	852	dead-box atp-dependent rna helicase 31-like
C14015	-?	6.114e-06	24.173	0	1071	senescence-associated partial
C14377	-?	6.114e-06	24.173	0	827	thioredoxin family protein
C14384	-?	6.114e-06	24.173	0	599	peptide transporter-like protein
C14438	-?	6.114e-06	24.173	0	772	No Hit
C14493	-?	6.114e-06	24.173	0	728	ctc-interacting domain 5
C14977	-?	6.114e-06	24.173	0	1767	la rna-binding protein
C15030	-?	6.114e-06	24.173	0	501	No Hit
C15034	-?	6.114e-06	24.173	0	397	udp-sugar transporter-like protein
C15055	-?	6.114e-06	24.173	0	909	pfkb-type carbohydrate kinase family protein
C15095	-?	6.114e-06	24.173	0	1030	predicted protein [Populus trichocarpa]
C15289	-?	6.114e-06	24.173	0	918	No Hit
C15351	-?	6.114e-06	24.173	0	809	pre-mrna-splicing factor atp-dependent rna helicase dhx16
C15357	-?	6.114e-06	24.173	0	831	beta- -xylosidase
C15372	-?	6.114e-06	24.173	0	473	No Hit
C15537	-?	6.114e-06	24.173	0	628	probable inactive receptor kinase at5g10020-like
C15539	-?	6.114e-06	24.173	0	405	uncharacterized membrane
C15569	-?	6.114e-06	24.173	0	568	No Hit
C15590	-?	6.114e-06	24.173	0	883	wall-associated receptor kinase-like protein
C15606	-?	6.114e-06	24.173	0	679	PREDICTED: uncharacterized protein LOC100795569 [Glycine max]
C15608	-?	6.114e-06	24.173	0	600	nucleotide binding
C15692	-?	6.114e-06	24.173	0	1262	dead-box atp-dependent rna helicase 50
C15734	-?	6.114e-06	24.173	0	581	choline transporter-like protein 2-like
C15765	-?	6.114e-06	24.173	0	1095	protein phosphatase 1 regulatory subunit
C15976	-?	6.114e-06	24.173	0	592	hippocampus abundant transcript-like protein 1-like
C206	-?	6.114e-06	24.173	0	960	gibberellin-regulated protein
C2310	-?	6.114e-06	24.173	0	491	endo- -beta-glucanase
C2993	-?	6.114e-06	24.173	0	579	rrna intron-encoded homing endonuclease
C3120	-?	6.114e-06	24.173	0	782	21 kda
C3262	-?	6.114e-06	24.173	0	473	at5g51550 k17n15_10
C4016	-?	6.114e-06	24.173	0	659	aspartate aminotransferase
C4368	-?	6.114e-06	24.173	0	666	No Hit
C4494	-?	6.114e-06	24.173	0	694	beta-hydroxylase
C4558	-?	6.114e-06	24.173	0	605	PREDICTED: uncharacterized protein LOC100260307 isoform 2 [Vitis vinifera]
C4560	-?	6.114e-06	24.173	0	245	60s ribosomal protein l19-1
C4601	-?	6.114e-06	24.173	0	815	probable fructose-bisphosphate aldolase chloroplastic-like
C476	-?	6.114e-06	24.173	0	832	alpha- partial
C4893	-?	6.114e-06	24.173	0	739	hypothetical protein VITISV_027615 [Vitis vinifera]
C5173	-?	6.114e-06	24.173	0	717	thioredoxin m -
C5436	-?	6.114e-06	24.173	0	696	auxin response
C5479	-?	6.114e-06	24.173	0	678	PREDICTED: uncharacterized protein At4g13200, chloroplastic-like [Glycine max]
C5720	-?	6.114e-06	24.173	0	554	unnamed protein product [Vitis vinifera]
C6147	-?	6.114e-06	24.173	0	769	enth vhs gat family protein
C6665	-?	6.114e-06	24.173	0	590	PREDICTED: uncharacterized protein LOC100255301 [Vitis vinifera]
C6714	-?	6.114e-06	24.173	0	605	basic helix-loop-helix dna-binding family protein
C6879	-?	6.114e-06	24.173	0	468	No Hit
C7115	-?	6.114e-06	24.173	0	941	protein binding
C7138	-?	6.114e-06	24.173	0	670	alpha-galactosidase 1
C7380	-?	6.114e-06	24.173	0	341	No Hit
C7801	-?	6.114e-06	24.173	0	539	ubiquitin-like protein
C7805	-?	6.114e-06	24.173	0	702	prefoldin subunit
C7817	-?	6.114e-06	24.173	0	680	peroxidase 12
C8102	-?	6.114e-06	24.173	0	641	arginine serine-rich-splicing
C829	-?	6.114e-06	24.173	0	588	probable histone -like
C8369	-?	6.114e-06	24.173	0	638	plastid-specific 30s ribosomal protein chloroplast
C8623	-?	6.114e-06	24.173	0	574	atp synthase protein i
C8717	-?	6.114e-06	24.173	0	1139	anthocyanin 5-aromatic
C874	-?	6.114e-06	24.173	0	637	peptidyl-prolyl cis-trans isomerase
C8888	-?	6.114e-06	24.173	0	1314	31 kda ribonucleoprotein
C8890	-?	6.114e-06	24.173	0	766	cholesterol transport protein
C9012	-?	6.114e-06	24.173	0	802	esterase ydii
C9580	-?	6.114e-06	24.173	0	576	heavy-metal-associated domain-containing protein
C9653	-?	6.114e-06	24.173	0	1209	probable linoleate 9s-lipoxygenase 5
C9659	-?	6.114e-06	24.173	0	746	structural constituent of
C9927	-?	6.114e-06	24.173	0	570	PREDICTED: uncharacterized protein LOC100255580 [Vitis vinifera]
C2643	-3.108	7.202e-06	68.491	22.037	676	chitinase-like protein 2
C3543	-3.108	7.202e-06	68.491	22.037	1073	atp-dependent clp protease proteolytic subunit mitochondrial-like
C4691	-3.108	7.202e-06	68.491	22.037	1709	cbl-interacting serine threonine-protein kinase 3
C5837	-3.108	7.202e-06	68.491	22.037	851	vesicle transport protein sft2b
C7395	-3.108	7.202e-06	68.491	22.037	2648	ccr4-not transcription complex subunit
C12154	-4.388	8.651e-06	48.347	11.018	904	protein
C1729	-4.388	8.651e-06	48.347	11.018	1108	caffeoyl- o-methyltransferase
C2196	-4.388	8.651e-06	48.347	11.018	1289	potassium transporter 2
C3185	-4.388	8.651e-06	48.347	11.018	1231	coatomer subunit epsilon-2
C367	-4.388	8.651e-06	48.347	11.018	950	peptidyl-prolyl cis-trans isomerase
C6313	-4.388	8.651e-06	48.347	11.018	813	predicted protein [Populus trichocarpa]
C6514	-4.388	8.651e-06	48.347	11.018	546	actin [Brassica napus var. napus]
C6726	-4.388	8.651e-06	48.347	11.018	1794	wd repeat-containing protein 20-like
C8043	-4.388	8.651e-06	48.347	11.018	1344	protein
C8330	-4.388	8.651e-06	48.347	11.018	1007	brassinosteroid insensitive 1-associated receptor kinase 1
C9236	-4.388	8.651e-06	48.347	11.018	1454	protein
C9321	-4.388	8.651e-06	48.347	11.018	953	transcription factor 25-like
C10315	-5.485	1.209e-05	40.289	7.346	1415	translation initiation factor
C10385	-5.485	1.209e-05	40.289	7.346	1384	vacuolar membrane protein
C10985	-5.485	1.209e-05	40.289	7.346	1167	vacuolar protein sorting-associated protein 53 homolog
C12593	-5.485	1.209e-05	40.289	7.346	542	sequence-specific dna binding transcription factor
C14434	-5.485	1.209e-05	40.289	7.346	1139	tvp38 tmem64 family membrane protein slr0305
C164	-5.485	1.209e-05	40.289	7.346	681	cationic peroxidase
C2054	-5.485	1.209e-05	40.289	7.346	761	ribosomal protein l10a
C2852	-5.485	1.209e-05	40.289	7.346	604	rpm1-interacting protein 4-like
C3616	-5.485	1.209e-05	40.289	7.346	821	zinc finger a20 and an1 domain-containing stress-associated protein 8-like isoform 1
C368	-5.485	1.209e-05	40.289	7.346	916	chloroplast photosystem ii light harvesting complex protein type partial
C4018	-5.485	1.209e-05	40.289	7.346	941	thylakoid lumenal kda chloroplast
C4358	-5.485	1.209e-05	40.289	7.346	598	dna binding
C5642	-5.485	1.209e-05	40.289	7.346	605	like protein
C6165	-5.485	1.209e-05	40.289	7.346	1070	proteasome assembly chaperone
C6290	-5.485	1.209e-05	40.289	7.346	1317	26s proteasome non-atpase regulatory subunit 4-like isoform 2
C72	-5.485	1.209e-05	40.289	7.346	1372	thiamin biosynthetic enzyme
C7960	-5.485	1.209e-05	40.289	7.346	675	protein
C8033	-5.485	1.209e-05	40.289	7.346	745	11-beta-hydroxysteroid dehydrogenase-like
C8093	-5.485	1.209e-05	40.289	7.346	964	tpr domain protein
C9269	-5.485	1.209e-05	40.289	7.346	923	serine threonine-protein kinase 2 19-like
C9337	-5.485	1.209e-05	40.289	7.346	919	arginyl-trna synthetase
C950	-5.485	1.209e-05	40.289	7.346	930	predicted protein [Populus trichocarpa]
C9605	-5.485	1.209e-05	40.289	7.346	707	homogentisate solanesyltransferase
C9633	-5.485	1.209e-05	40.289	7.346	684	protein
C10284	-8.776	1.209e-05	32.231	3.673	748	receptor protein kinase-like protein
C10377	-8.776	1.209e-05	32.231	3.673	891	coated vesicle membrane
C10454	-8.776	1.209e-05	32.231	3.673	995	uncharacterized gpi-anchored protein at1g61900-like
C10467	-8.776	1.209e-05	32.231	3.673	749	executer1 chloroplast
C10485	-8.776	1.209e-05	32.231	3.673	941	protein phosphatase 2c-like protein
C11204	-8.776	1.209e-05	32.231	3.673	1106	No Hit
C11606	-8.776	1.209e-05	32.231	3.673	2121	presequence protease
C12092	-8.776	1.209e-05	32.231	3.673	1079	phytoene chloroplastic-like
C12488	-8.776	1.209e-05	32.231	3.673	534	histone-lysine n-methyltransferase eza1-like
C12602	-8.776	1.209e-05	32.231	3.673	637	fg-gap repeat-containing protein
C12632	-8.776	1.209e-05	32.231	3.673	860	sporulation protein rmd1-like
C12813	-8.776	1.209e-05	32.231	3.673	1101	f-box family protein
C13028	-8.776	1.209e-05	32.231	3.673	878	lysosomal alpha-mannosidase-like
C13375	-8.776	1.209e-05	32.231	3.673	1798	protein binding
C13444	-8.776	1.209e-05	32.231	3.673	983	hypothetical protein VITISV_041174 [Vitis vinifera]
C13488	-8.776	1.209e-05	32.231	3.673	591	u3 small nucleolar rna-associated protein
C13915	-8.776	1.209e-05	32.231	3.673	968	mutt domain
C1418	-8.776	1.209e-05	32.231	3.673	598	che1_cheal ame: full=pollen allergen che a 1 ame: allergen=che a 1 flags: precursor
C14392	-8.776	1.209e-05	32.231	3.673	868	dna ligase
C14414	-8.776	1.209e-05	32.231	3.673	598	sucrose synthase 2-like
C14432	-8.776	1.209e-05	32.231	3.673	1027	elongation factor p
C14772	-8.776	1.209e-05	32.231	3.673	1041	sulfate bicarbonate oxalate exchanger and transporter sat-1
C15805	-8.776	1.209e-05	32.231	3.673	766	predicted protein [Populus trichocarpa]
C1673	-8.776	1.209e-05	32.231	3.673	605	at5g60390-like protein
C1838	-8.776	1.209e-05	32.231	3.673	1069	gdsl esterase lipase ltl1-like
C2611	-8.776	1.209e-05	32.231	3.673	771	s-adenosylmethionine synthetase 6
C2615	-8.776	1.209e-05	32.231	3.673	779	transcription elongation factor 1
C263	-8.776	1.209e-05	32.231	3.673	1226	upf0480 protein at4g32130
C2933	-8.776	1.209e-05	32.231	3.673	984	glutathione s-transferase
C3757	-8.776	1.209e-05	32.231	3.673	1467	heat shock protein 70
C3932	-8.776	1.209e-05	32.231	3.673	749	50s ribosomal protein l9
C415	-8.776	1.209e-05	32.231	3.673	454	chalcone synthase
C5022	-8.776	1.209e-05	32.231	3.673	1566	beta tubulin
C5029	-8.776	1.209e-05	32.231	3.673	681	rrna intron-encoded homing endonuclease
C5143	-8.776	1.209e-05	32.231	3.673	1087	eukaryotic translation initiation factor 4e
C5271	-8.776	1.209e-05	32.231	3.673	710	No Hit
C5297	-8.776	1.209e-05	32.231	3.673	1179	nuclease harbi1-like
C5773	-8.776	1.209e-05	32.231	3.673	700	50s ribosomal protein chloroplastic-like
C5775	-8.776	1.209e-05	32.231	3.673	531	dna-directed rna polymerase ii subunit rpb9
C6263	-8.776	1.209e-05	32.231	3.673	571	rrna-processing protein fcf1 homolog
C6861	-8.776	1.209e-05	32.231	3.673	974	cytosolic malate dehydrogenase
C6870	-8.776	1.209e-05	32.231	3.673	1527	cytosolic factor
C7016	-8.776	1.209e-05	32.231	3.673	1163	serine hydroxymethyltransferase 1-like
C7330	-8.776	1.209e-05	32.231	3.673	683	iron-sulfur assembly protein chloroplastic-like
C7518	-8.776	1.209e-05	32.231	3.673	738	ap-4 complex subunit sigma-1
C7552	-8.776	1.209e-05	32.231	3.673	1185	actin-related protein 3
C7830	-8.776	1.209e-05	32.231	3.673	527	No Hit
C8013	-8.776	1.209e-05	32.231	3.673	1114	rcc1 domain-containing protein
C8099	-8.776	1.209e-05	32.231	3.673	848	PREDICTED: uncharacterized protein LOC100254821 [Vitis vinifera]
C8543	-8.776	1.209e-05	32.231	3.673	810	nac domain ipr003441
C8598	-8.776	1.209e-05	32.231	3.673	890	glutathione peroxidase
C8765	-8.776	1.209e-05	32.231	3.673	1168	eukaryotic translation initiation factor 3
C9322	-8.776	1.209e-05	32.231	3.673	1287	e3 ubiquitin-protein ligase sina-like 10
C9330	-8.776	1.209e-05	32.231	3.673	1159	phosphoenolpyruvate carboxylase kinase
C9718	-8.776	1.209e-05	32.231	3.673	732	chaperone protein dnaj
C1231	-3.291	1.371e-05	60.433	18.364	1413	xaa-pro aminopeptidase 2
C4044	-3.291	1.371e-05	60.433	18.364	1039	zeta class glutathione transferase gstz2
C4386	-3.291	1.371e-05	60.433	18.364	854	ubiquitin-conjugating enzyme e2 2 isoform 1
C4577	-3.291	1.371e-05	60.433	18.364	901	gdsl esterase lipase cprd49
C7063	-3.291	1.371e-05	60.433	18.364	1429	xyloglucan 6-xylosyltransferase
C7883	-3.291	1.371e-05	60.433	18.364	1045	ccr4-associated factor 1-6
C10838	-3.565	2.504e-05	52.376	14.691	908	btb poz domain-containing protein at5g67385-like
C11441	-3.565	2.504e-05	52.376	14.691	933	af349916_1 short-chain type alcohol dehydrogenase
C2161	-3.565	2.504e-05	52.376	14.691	696	PREDICTED: uncharacterized protein LOC100817993 [Glycine max]
C2677	-3.565	2.504e-05	52.376	14.691	800	mki67 fha domain-interacting nucleolar phospho
C3594	-3.565	2.504e-05	52.376	14.691	1114	50s ribosomal protein l25
C5423	-3.565	2.504e-05	52.376	14.691	811	hypothetical protein [Camellia sinensis]
C7931	-3.565	2.504e-05	52.376	14.691	1502	elongation factor 1-gamma
C8035	-3.565	2.504e-05	52.376	14.691	1577	probable sugar phosphate phosphate translocator at3g17430-like
C10021	-?	3.994e-05	20.144	0	545	af411800_1 at5g49210 k21p3_8
C1004	-?	3.994e-05	20.144	0	490	chitinase-like protein 1-like isoform 1
C10042	-?	3.994e-05	20.144	0	761	actin-related protein 5-like isoform 2
C10386	-?	3.994e-05	20.144	0	770	protein
C10407	-?	3.994e-05	20.144	0	1369	auxin-responsive protein
C10410	-?	3.994e-05	20.144	0	561	PREDICTED: uncharacterized protein LOC100262487 [Vitis vinifera]
C10463	-?	3.994e-05	20.144	0	704	importin beta-
C10468	-?	3.994e-05	20.144	0	617	wd40 repeat-containing protein smu1
C10784	-?	3.994e-05	20.144	0	463	No Hit
C10794	-?	3.994e-05	20.144	0	511	conserved hypothetical protein [Ricinus communis]
C10832	-?	3.994e-05	20.144	0	717	dihydroxy-2-butanone kinase
C10873	-?	3.994e-05	20.144	0	750	protein in2-1 homolog b-like
C11096	-?	3.994e-05	20.144	0	510	magnesium transporter -like family protein
C11120	-?	3.994e-05	20.144	0	520	PREDICTED: uncharacterized protein LOC100260492 [Vitis vinifera]
C11160	-?	3.994e-05	20.144	0	1014	upf0760 protein c2orf29-like
C11239	-?	3.994e-05	20.144	0	760	glucosamine--fructose-6-phosphate aminotransferase
C11250	-?	3.994e-05	20.144	0	1070	vacuolar protein 8-like
C11251	-?	3.994e-05	20.144	0	717	gamma-glutamylcyclotransferase at3g02910-like
C11274	-?	3.994e-05	20.144	0	541	dead-box atp-dependent rna helicase
C11296	-?	3.994e-05	20.144	0	677	origin recognition complex subunit 1-like
C11304	-?	3.994e-05	20.144	0	605	trna wybutosine-synthesizing protein 1 homolog
C1137	-?	3.994e-05	20.144	0	526	plastid lipid associated protein chrc
C1138	-?	3.994e-05	20.144	0	554	gdsl esterase lipase at2g04570-like
C11569	-?	3.994e-05	20.144	0	491	annotation was added to scaffolds in november 2011~long-chain-fatty-acid ligase
C11607	-?	3.994e-05	20.144	0	548	kinase-like protein tmkl1-like
C11626	-?	3.994e-05	20.144	0	732	leaf and flower related protein
C11631	-?	3.994e-05	20.144	0	884	antitermination domain-containing protein
C11689	-?	3.994e-05	20.144	0	800	intron-binding protein aquarius-like
C11694	-?	3.994e-05	20.144	0	698	serine carboxypeptidase 24
C11983	-?	3.994e-05	20.144	0	851	probable wrky transcription factor 20-like
C12000	-?	3.994e-05	20.144	0	735	predicted protein [Populus trichocarpa]
C12113	-?	3.994e-05	20.144	0	524	PREDICTED: uncharacterized protein LOC100248460 [Vitis vinifera]
C12161	-?	3.994e-05	20.144	0	662	protease do-like 2
C12184	-?	3.994e-05	20.144	0	497	magnesium transporter
C1232	-?	3.994e-05	20.144	0	545	No Hit
C12517	-?	3.994e-05	20.144	0	858	pear beta-galactosidase3
C12635	-?	3.994e-05	20.144	0	661	nac domain ipr003441
C12655	-?	3.994e-05	20.144	0	759	zinc finger protein
C12716	-?	3.994e-05	20.144	0	887	hydroxymethylglutaryl- lyase
C13060	-?	3.994e-05	20.144	0	792	calmodulin binding
C13076	-?	3.994e-05	20.144	0	648	yippee-like protein
C13089	-?	3.994e-05	20.144	0	755	serine threonine protein
C13094	-?	3.994e-05	20.144	0	1151	s-adenosyl-l-methionine-dependent methyltransferase domain-containing protein
C13117	-?	3.994e-05	20.144	0	668	zinc finger
C13150	-?	3.994e-05	20.144	0	1089	telomere repeat-binding protein 5-like
C13451	-?	3.994e-05	20.144	0	575	bzip transcription factor
C13510	-?	3.994e-05	20.144	0	749	duf593-containing protein
C13514	-?	3.994e-05	20.144	0	652	subtilisin-like protease-like
C13519	-?	3.994e-05	20.144	0	585	cyclin-dependent kinases regulatory subunit
C13550	-?	3.994e-05	20.144	0	893	transparent testa 12
C13567	-?	3.994e-05	20.144	0	639	regulator of chromosome condensation repeat-containing protein
C13575	-?	3.994e-05	20.144	0	645	psag protein
C13804	-?	3.994e-05	20.144	0	1356	clip-associating protein
C13916	-?	3.994e-05	20.144	0	630	extracellular calcium sensing receptor
C13917	-?	3.994e-05	20.144	0	1034	predicted protein [Populus trichocarpa]
C13939	-?	3.994e-05	20.144	0	734	transmembrane protein 184a-like
C13944	-?	3.994e-05	20.144	0	642	No Hit
C13960	-?	3.994e-05	20.144	0	596	trehalose-phosphate synthase
C13967	-?	3.994e-05	20.144	0	1353	uncharacterized ring finger
C13997	-?	3.994e-05	20.144	0	758	PREDICTED: uncharacterized protein LOC100252015 [Vitis vinifera]
C14037	-?	3.994e-05	20.144	0	656	probable polyamine oxidase 5-like
C14326	-?	3.994e-05	20.144	0	537	bromodomain-containing protein
C14327	-?	3.994e-05	20.144	0	502	ocs element-binding
C14370	-?	3.994e-05	20.144	0	572	riboflavin kinase
C14399	-?	3.994e-05	20.144	0	549	big map kinase
C14444	-?	3.994e-05	20.144	0	1015	minichromosome maintenance protein 5 (cell division control protein 46)
C14449	-?	3.994e-05	20.144	0	759	seven in absentia family protein
C14483	-?	3.994e-05	20.144	0	605	probable leucine-rich repeat receptor-like protein kinase at2g33170-like
C14643	-?	3.994e-05	20.144	0	696	chalcone isomerase-like protein
C14675	-?	3.994e-05	20.144	0	757	u-box domain-containing protein 14-like
C1470	-?	3.994e-05	20.144	0	972	transaldolase 2
C14714	-?	3.994e-05	20.144	0	725	No Hit
C14741	-?	3.994e-05	20.144	0	571	No Hit
C14754	-?	3.994e-05	20.144	0	434	hect ubiquitin-protein
C14760	-?	3.994e-05	20.144	0	707	protein
C14784	-?	3.994e-05	20.144	0	380	exocyst subunit exo70 family protein a1
C14838	-?	3.994e-05	20.144	0	1004	PREDICTED: uncharacterized protein LOC100254008 [Vitis vinifera]
C14974	-?	3.994e-05	20.144	0	1349	bromodomain and wd repeat-containing protein
C14978	-?	3.994e-05	20.144	0	1192	probable lrr receptor-like serine threonine-protein kinase at2g23950-like
C15029	-?	3.994e-05	20.144	0	825	mandelonitrile lyase
C15033	-?	3.994e-05	20.144	0	784	photosystem ii reaction center family protein
C15042	-?	3.994e-05	20.144	0	851	hypothetical protein MTR_3g106340 [Medicago truncatula]
C15121	-?	3.994e-05	20.144	0	731	o-acetyltransferase family protein
C15345	-?	3.994e-05	20.144	0	767	o-acetyltransferase-like protein
C15523	-?	3.994e-05	20.144	0	987	filament-like plant protein 7-like
C15541	-?	3.994e-05	20.144	0	685	carotene epsilon- chloroplastic-like
C15756	-?	3.994e-05	20.144	0	795	elm2 domain-containing protein
C15762	-?	3.994e-05	20.144	0	660	hypothetical protein SORBIDRAFT_10g031250 [Sorghum bicolor]
C15875	-?	3.994e-05	20.144	0	489	No Hit
C15977	-?	3.994e-05	20.144	0	949	protein
C16204	-?	3.994e-05	20.144	0	487	deoxyhypusine synthase
C1738	-?	3.994e-05	20.144	0	593	gsdl-motif lipase
C1919	-?	3.994e-05	20.144	0	526	flavonoid 3 -hydroxylase
C2338	-?	3.994e-05	20.144	0	523	rrna intron-encoded homing endonuclease
C2557	-?	3.994e-05	20.144	0	333	tubulin alpha-6 chain
C2570	-?	3.994e-05	20.144	0	720	methionine synthase
C2712	-?	3.994e-05	20.144	0	464	vacuolar h+-atpase catalytic subunit
C3240	-?	3.994e-05	20.144	0	716	at5g19640-like partial
C3387	-?	3.994e-05	20.144	0	696	pectate lyase
C339	-?	3.994e-05	20.144	0	944	aspartyl protease family protein
C3540	-?	3.994e-05	20.144	0	540	pyruvate dehydrogenase e1 alpha subunit
C3779	-?	3.994e-05	20.144	0	1073	atp binding
C4064	-?	3.994e-05	20.144	0	572	5-enol-pyruvylshikimate-phosphate synthase
C4087	-?	3.994e-05	20.144	0	721	presenilin like protein
C4268	-?	3.994e-05	20.144	0	399	hydroxyproline-rich glycoprotein homolog
C4305	-?	3.994e-05	20.144	0	520	gaba receptor-associated
C4362	-?	3.994e-05	20.144	0	876	chlorophyll a-b binding protein chloroplastic-like isoform 1
C4551	-?	3.994e-05	20.144	0	1147	chloroplast outer envelope protein 37
C4576	-?	3.994e-05	20.144	0	536	uncharacterized protein [Arabidopsis thaliana]
C4578	-?	3.994e-05	20.144	0	612	hypothetical protein ARALYDRAFT_904655 [Arabidopsis lyrata subsp. lyrata]
C4712	-?	3.994e-05	20.144	0	569	No Hit
C5157	-?	3.994e-05	20.144	0	835	heavy metal transport detoxification domain-containing protein
C5293	-?	3.994e-05	20.144	0	647	at3g23510 mee5_5
C5467	-?	3.994e-05	20.144	0	466	ribosome associated membrane protein ramp4
C5619	-?	3.994e-05	20.144	0	652	soluble inorganic pyrophosphatase
C586	-?	3.994e-05	20.144	0	551	nascent polypeptide-associated complex subunit alpha-like protein
C5929	-?	3.994e-05	20.144	0	566	transcription elongation factor spt4-like protein
C5971	-?	3.994e-05	20.144	0	923	proteasome subunit beta type
C651	-?	3.994e-05	20.144	0	794	elongation factor 1-
C6724	-?	3.994e-05	20.144	0	779	xyloglucan galactosyltransferase
C6753	-?	3.994e-05	20.144	0	923	dopamine beta-
C6901	-?	3.994e-05	20.144	0	985	chloroplast omega-6 fatty acid desaturase
C6952	-?	3.994e-05	20.144	0	568	protein
C7081	-?	3.994e-05	20.144	0	464	conserved hypothetical protein [Ricinus communis]
C7501	-?	3.994e-05	20.144	0	998	elf4-like protein
C7776	-?	3.994e-05	20.144	0	719	alternative oxidase
C7780	-?	3.994e-05	20.144	0	642	pescadillo-like protein
C8054	-?	3.994e-05	20.144	0	489	cytochrome p450 liketbp
C8134	-?	3.994e-05	20.144	0	869	dead-box atp-dependent rna helicase
C8365	-?	3.994e-05	20.144	0	870	nuclear matrix constituent protein 1-like
C839	-?	3.994e-05	20.144	0	591	senescence-associated protein
C8390	-?	3.994e-05	20.144	0	534	mediator subunit 8
C8651	-?	3.994e-05	20.144	0	690	arginine biosynthesis bifunctional protein
C8662	-?	3.994e-05	20.144	0	852	dynamin-related protein 3a
C8663	-?	3.994e-05	20.144	0	374	low temperature and salt responsive protein
C8700	-?	3.994e-05	20.144	0	474	hypothetical protein [Ipomoea trifida]
C8898	-?	3.994e-05	20.144	0	458	probable membrane-associated kinase regulator 2-like
C8941	-?	3.994e-05	20.144	0	508	No Hit
C9318	-?	3.994e-05	20.144	0	827	threonine chloroplastic-like
C9345	-?	3.994e-05	20.144	0	803	mis12 homologue
C9564	-?	3.994e-05	20.144	0	1208	replication factor c subunit 1-like
C9671	-?	3.994e-05	20.144	0	782	methyltransferase-like protein 5
C9997	-?	3.994e-05	20.144	0	833	PREDICTED: uncharacterized protein LOC100816458 [Glycine max]
C10320	-4.022	4.204e-05	44.318	11.018	897	phosphoglucosamine mutase
C10388	-4.022	4.204e-05	44.318	11.018	1072	purine permease 5
C10800	-4.022	4.204e-05	44.318	11.018	1293	ac067971_24 ests gb
C2664	-4.022	4.204e-05	44.318	11.018	747	dual-specificity phosphatase 3
C3377	-4.022	4.204e-05	44.318	11.018	859	No Hit
C6311	-4.022	4.204e-05	44.318	11.018	1073	mannose-1-phosphate guanyltransferase alpha-b
C7341	-4.022	4.204e-05	44.318	11.018	887	octicosapeptide phox domain-containing protein kinase
C8816	-4.022	4.204e-05	44.318	11.018	1093	lysosomal beta glucosidase-like
C9397	-4.022	4.204e-05	44.318	11.018	1533	hydroxypyruvate reductase
C9936	-4.022	4.204e-05	44.318	11.018	1672	btb poz domain-containing protein pob1-like
C10376	-3.071	5.942e-05	56.405	18.364	1676	serine threonine-protein kinase mhk
C1600	-3.071	5.942e-05	56.405	18.364	723	60s ribosomal protein l38-like
C3177	-3.071	5.942e-05	56.405	18.364	990	ubiquitin conjugating enzyme
C3346	-3.071	5.942e-05	56.405	18.364	795	rrna intron-encoded homing endonuclease
C5170	-3.071	5.942e-05	56.405	18.364	793	protein yip1
C5810	-3.071	5.942e-05	56.405	18.364	1162	protein in2-1 homolog b-like
C5831	-3.071	5.942e-05	56.405	18.364	922	rossmann-fold nad -binding domain-containing protein
C5964	-3.071	5.942e-05	56.405	18.364	1334	mrna-decapping enzyme-like protein
C6483	-3.071	5.942e-05	56.405	18.364	716	transmembrane protein tmp21
C8675	-3.071	5.942e-05	56.405	18.364	3108	leucine-rich repeat receptor-like protein kinase
C8743	-3.071	5.942e-05	56.405	18.364	1249	strubbelig-receptor family 8 protein
C1010	-4.936	6.329e-05	36.26	7.346	540	rrna intron-encoded homing endonuclease
C10306	-4.936	6.329e-05	36.26	7.346	987	elongation factor family protein
C10381	-4.936	6.329e-05	36.26	7.346	1004	PREDICTED: uncharacterized protein LOC100783035 [Glycine max]
C10476	-4.936	6.329e-05	36.26	7.346	1083	ring-h2 finger protein atl29
C10767	-4.936	6.329e-05	36.26	7.346	935	ankyrin repeat-containing
C10819	-4.936	6.329e-05	36.26	7.346	1393	subtilisin-like protease-like
C12752	-4.936	6.329e-05	36.26	7.346	1630	calcineurin-like phosphoesterase domain-containing protein
C12866	-4.936	6.329e-05	36.26	7.346	1590	paired amphipathic helix protein sin3-like 4-like
C13082	-4.936	6.329e-05	36.26	7.346	1295	amino acid transporter
C13801	-4.936	6.329e-05	36.26	7.346	760	adp-ribosylation factor gtpase-activating protein agd12
C15540	-4.936	6.329e-05	36.26	7.346	944	zeatin o-glucosyltransferase-like
C2295	-4.936	6.329e-05	36.26	7.346	666	stress responsive a b barrel domain-containing protein
C3127	-4.936	6.329e-05	36.26	7.346	714	actin depolymerizing factor 6
C4007	-4.936	6.329e-05	36.26	7.346	505	embryo defective 1144
C4082	-4.936	6.329e-05	36.26	7.346	725	ubiquitin-conjugating family protein
C442	-4.936	6.329e-05	36.26	7.346	1045	transmembrane protein 184c-like
C5912	-4.936	6.329e-05	36.26	7.346	869	derlin- -like isoform 2
C5943	-4.936	6.329e-05	36.26	7.346	830	homeodomain leucine-zipper 1
C6318	-4.936	6.329e-05	36.26	7.346	768	No Hit
C6957	-4.936	6.329e-05	36.26	7.346	806	inactive poly
C7162	-4.936	6.329e-05	36.26	7.346	1108	amine oxidase
C7569	-4.936	6.329e-05	36.26	7.346	1078	protein
C815	-4.936	6.329e-05	36.26	7.346	1246	probable indole-3-acetic acid-amido synthetase -like
C8371	-4.936	6.329e-05	36.26	7.346	976	dna-binding storekeeper transcriptional regulator
C8718	-4.936	6.329e-05	36.26	7.346	1519	amino acid binding
C888	-4.936	6.329e-05	36.26	7.346	988	ubiquitin-conjugating enzyme 1
C9009	-4.936	6.329e-05	36.26	7.346	1252	nucleic acid binding
C9270	-4.936	6.329e-05	36.26	7.346	834	patatin-like phospholipase domain-containing protein 4-like
C9657	-4.936	6.329e-05	36.26	7.346	1366	protein
C10303	-7.679	7.188e-05	28.202	3.673	908	protein sys1 homolog
C10405	-7.679	7.188e-05	28.202	3.673	1205	rna recognition motif -containing protein
C10430	-7.679	7.188e-05	28.202	3.673	825	26s proteasome regulatory particle chain rpt6-like protein
C10441	-7.679	7.188e-05	28.202	3.673	968	ubiquinone biosynthesis protein coq-
C10698	-7.679	7.188e-05	28.202	3.673	909	at3g17930 meb5_15
C10764	-7.679	7.188e-05	28.202	3.673	729	atp synthase subunit beta
C10792	-7.679	7.188e-05	28.202	3.673	520	at1g32160 f3c3_6
C11143	-7.679	7.188e-05	28.202	3.673	1252	frigida-like protein
C11157	-7.679	7.188e-05	28.202	3.673	784	unnamed protein product [Vitis vinifera]
C11353	-7.679	7.188e-05	28.202	3.673	1013	carbon catabolite repressor protein 4 homolog 5-like
C115	-7.679	7.188e-05	28.202	3.673	619	ests gb
C11564	-7.679	7.188e-05	28.202	3.673	1395	binding protein
C11648	-7.679	7.188e-05	28.202	3.673	597	mitochondrial chaperone bcs1-like isoform 4
C1206	-7.679	7.188e-05	28.202	3.673	1161	water channel protein
C12214	-7.679	7.188e-05	28.202	3.673	831	hsp40 cysteine-rich domain-containing protein
C12507	-7.679	7.188e-05	28.202	3.673	694	eukaryotic initiation factor 4a-15-like
C12539	-7.679	7.188e-05	28.202	3.673	705	maf-like protein
C12581	-7.679	7.188e-05	28.202	3.673	842	No Hit
C12612	-7.679	7.188e-05	28.202	3.673	788	phox domain-containing protein
C12982	-7.679	7.188e-05	28.202	3.673	1405	nudix hydrolase 3-like
C13432	-7.679	7.188e-05	28.202	3.673	1046	PREDICTED: uncharacterized protein LOC100254990 [Vitis vinifera]
C13483	-7.679	7.188e-05	28.202	3.673	563	protein lst8 homolog
C13902	-7.679	7.188e-05	28.202	3.673	1053	protein argonaute 1-like
C13970	-7.679	7.188e-05	28.202	3.673	1031	cobw domain-containing protein 1-like
C13985	-7.679	7.188e-05	28.202	3.673	1015	alpha-mannosidase-like protein
C14029	-7.679	7.188e-05	28.202	3.673	528	protein
C14038	-7.679	7.188e-05	28.202	3.673	1055	predicted protein [Populus trichocarpa]
C14335	-7.679	7.188e-05	28.202	3.673	1113	cytochrome p450
C14735	-7.679	7.188e-05	28.202	3.673	964	leucine-rich repeat receptor-like protein kinase
C14768	-7.679	7.188e-05	28.202	3.673	722	acetyl- carboxylase 1-like
C14777	-7.679	7.188e-05	28.202	3.673	963	uncharacterized amino-acid permease -like
C14792	-7.679	7.188e-05	28.202	3.673	1098	translation initiation factor delta
C15567	-7.679	7.188e-05	28.202	3.673	1046	zinc finger ccch domain-containing protein
C1985	-7.679	7.188e-05	28.202	3.673	880	squamosa promoter-binding
C2090	-7.679	7.188e-05	28.202	3.673	1370	calmodulin-like protein
C2248	-7.679	7.188e-05	28.202	3.673	505	PREDICTED: uncharacterized protein LOC100258972 [Vitis vinifera]
C2648	-7.679	7.188e-05	28.202	3.673	697	protein transport protein sec61 subunit alpha
C3250	-7.679	7.188e-05	28.202	3.673	1106	rna-binding protein
C3384	-7.679	7.188e-05	28.202	3.673	1522	flavonol synthase
C3485	-7.679	7.188e-05	28.202	3.673	586	dihydroflavonol 4-reductase
C352	-7.679	7.188e-05	28.202	3.673	937	No Hit
C3555	-7.679	7.188e-05	28.202	3.673	631	rna recognition motif-containing protein
C3911	-7.679	7.188e-05	28.202	3.673	594	signal peptidase complex subunit 1
C4559	-7.679	7.188e-05	28.202	3.673	1009	aldehyde dehydrogenase family 3 member h1-like
C4827	-7.679	7.188e-05	28.202	3.673	489	No Hit
C5154	-7.679	7.188e-05	28.202	3.673	386	mitochondrial import receptor subunit tom7-1
C5633	-7.679	7.188e-05	28.202	3.673	534	nucleobase-ascorbate transporter 6
C591	-7.679	7.188e-05	28.202	3.673	505	elongation factor 1-alpha
C6713	-7.679	7.188e-05	28.202	3.673	728	pollen ole e 1 allergen and extensin
C708	-7.679	7.188e-05	28.202	3.673	862	PREDICTED: uncharacterized protein LOC100819147 [Glycine max]
C7278	-7.679	7.188e-05	28.202	3.673	798	tubulin folding cofactor b
C8108	-7.679	7.188e-05	28.202	3.673	776	arginine serine-rich splicing
C8114	-7.679	7.188e-05	28.202	3.673	1026	serine threonine-protein phosphatase pp1 isozyme 8
C8127	-7.679	7.188e-05	28.202	3.673	680	dna gyrase subunit chloroplast mitochondrial
C8149	-7.679	7.188e-05	28.202	3.673	499	translocase of chloroplast chloroplastic
C8392	-7.679	7.188e-05	28.202	3.673	1259	amino acid dehydrogenase family protein
C8635	-7.679	7.188e-05	28.202	3.673	710	acyl carrier protein
C8674	-7.679	7.188e-05	28.202	3.673	1066	pentatricopeptide repeat-containing protein
C8687	-7.679	7.188e-05	28.202	3.673	622	alpha-galactosidase 1
C8869	-7.679	7.188e-05	28.202	3.673	889	serine acetyltransferase
C8916	-7.679	7.188e-05	28.202	3.673	864	cold-regulated 413-plasma membrane 2
C8940	-7.679	7.188e-05	28.202	3.673	986	PREDICTED: uncharacterized protein LOC100246564 [Vitis vinifera]
C8981	-7.679	7.188e-05	28.202	3.673	639	potassium transporter 2
C9534	-7.679	7.188e-05	28.202	3.673	1431	c2 and plant phosphoribosyltransferase domain-containing protein
C9548	-7.679	7.188e-05	28.202	3.673	910	nitrilase homolog 1-like
C9568	-7.679	7.188e-05	28.202	3.673	831	No Hit
C9891	-7.679	7.188e-05	28.202	3.673	884	No Hit
C9953	-7.679	7.188e-05	28.202	3.673	881	maturase k
C11051	-3.291	0.0001087	48.347	14.691	1390	sit4 phosphatase-associated-like protein
C2705	-3.291	0.0001087	48.347	14.691	479	eukaryotic translation initiation factor 5a4
C5153	-3.291	0.0001087	48.347	14.691	1038	eukaryotic translation initiation factor 3
C5694	-3.291	0.0001087	48.347	14.691	743	brain protein 44-like protein isoform 1
C5779	-3.291	0.0001087	48.347	14.691	962	hypothetical protein SORBIDRAFT_1368s002010 [Sorghum bicolor]
C6502	-3.291	0.0001087	48.347	14.691	1741	ara4-interacting protein
C7572	-3.291	0.0001087	48.347	14.691	982	cysteine synthase
C8311	-3.291	0.0001087	48.347	14.691	897	predicted protein [Populus trichocarpa]
C8983	-3.291	0.0001087	48.347	14.691	1176	diacylglycerol kinase 1-like
C11255	-3.657	0.0002061	40.289	11.018	534	ubiquitin carboxyl-terminal hydrolase
C11638	-3.657	0.0002061	40.289	11.018	1090	solanesyl diphosphate
C12570	-3.657	0.0002061	40.289	11.018	1032	monovalent cation:proton
C13188	-3.657	0.0002061	40.289	11.018	1304	glycerol-3-phosphate dehydrogenase
C13245	-3.657	0.0002061	40.289	11.018	1669	serine threonine protein phosphatase 2a 59 kda regulatory subunit b eta
C2654	-3.657	0.0002061	40.289	11.018	1719	subtilisin-like protease-like
C283	-3.657	0.0002061	40.289	11.018	1564	glutaminyl-trna synthetase
C355	-3.657	0.0002061	40.289	11.018	652	unknown [Medicago truncatula]
C3857	-3.657	0.0002061	40.289	11.018	484	mitochondrial import receptor subunit tom6-like protein
C575	-3.657	0.0002061	40.289	11.018	1760	asparagine synthetase
C6112	-3.657	0.0002061	40.289	11.018	885	n-acetylornithine deacetylase-like protein
C6539	-3.657	0.0002061	40.289	11.018	1146	geranylgeranyl transferase type-2 subunit beta
C6751	-3.657	0.0002061	40.289	11.018	792	conserved hypothetical protein [Ricinus communis]
C6878	-3.657	0.0002061	40.289	11.018	1415	binding protein
C8036	-3.657	0.0002061	40.289	11.018	774	No Hit
C8325	-3.657	0.0002061	40.289	11.018	1327	PREDICTED: uncharacterized protein LOC100243295 isoform 1 [Vitis vinifera]
C8654	-3.657	0.0002061	40.289	11.018	884	spermatogenesis-associated protein 20-like
C889	-3.657	0.0002061	40.289	11.018	682	heat shock cognate 70 kda expressed
C8954	-3.657	0.0002061	40.289	11.018	1104	at4g27020 f10m23_360
C9859	-3.657	0.0002061	40.289	11.018	805	tho complex subunit 3
C10000	-?	0.0002585	16.116	0	706	pyridoxamine 5 -phosphate oxidase-like protein
C10016	-?	0.0002585	16.116	0	757	clec16a-like protein
C1020	-?	0.0002585	16.116	0	631	leucine-rich repeat receptor-like protein
C10397	-?	0.0002585	16.116	0	503	protein embryo defective 3006
C10423	-?	0.0002585	16.116	0	730	synovial sarcoma associated ss18
C10443	-?	0.0002585	16.116	0	607	predicted protein [Populus trichocarpa]
C10688	-?	0.0002585	16.116	0	952	ribosome biogenesis protein
C10706	-?	0.0002585	16.116	0	736	exonuclease family protein
C10763	-?	0.0002585	16.116	0	522	structural maintenance of chromosome 3 (chondroitin sulfate proteoglycan 6)
C10823	-?	0.0002585	16.116	0	727	lrr receptor protein
C10840	-?	0.0002585	16.116	0	601	white-brown-complex abc transporter family
C10856	-?	0.0002585	16.116	0	642	cytosolic purine 5-
C10871	-?	0.0002585	16.116	0	562	a chain structural dynamics of the microtubule binding and regulatory elements in the kinesin-like calmodulin binding protein
C10877	-?	0.0002585	16.116	0	910	PREDICTED: uncharacterized protein LOC100253191 [Vitis vinifera]
C1098	-?	0.0002585	16.116	0	678	histone 3
C1100	-?	0.0002585	16.116	0	856	p23 co-chaperone
C11127	-?	0.0002585	16.116	0	506	pif ping-pong family of plant transposase
C11150	-?	0.0002585	16.116	0	656	rna polymerase-associated protein rtf1 homolog
C11162	-?	0.0002585	16.116	0	719	mitotic checkpoint protein bub3
C11177	-?	0.0002585	16.116	0	643	rhodanese-like domain-containing protein
C11188	-?	0.0002585	16.116	0	932	high mobility group family
C11200	-?	0.0002585	16.116	0	345	receptor protein
C11229	-?	0.0002585	16.116	0	510	actin-related protein 9-like
C11245	-?	0.0002585	16.116	0	521	armadillo beta-catenin-like repeat-containing protein
C11260	-?	0.0002585	16.116	0	789	g protein beta subunit
C11268	-?	0.0002585	16.116	0	998	heavy metal atpase
C11271	-?	0.0002585	16.116	0	580	No Hit
C11285	-?	0.0002585	16.116	0	787	abc transporter c family member 3-like
C11331	-?	0.0002585	16.116	0	1074	pumilio 23
C11337	-?	0.0002585	16.116	0	381	predicted protein [Populus trichocarpa]
C114	-?	0.0002585	16.116	0	481	cationic peroxidase
C1149	-?	0.0002585	16.116	0	482	early tobacco anther
C11524	-?	0.0002585	16.116	0	907	heme-binding-like protein
C11571	-?	0.0002585	16.116	0	438	No Hit
C11596	-?	0.0002585	16.116	0	201	No Hit
C11609	-?	0.0002585	16.116	0	657	protein chloroplastic-like
C11611	-?	0.0002585	16.116	0	962	chromatin remodeling complex subunit
C11652	-?	0.0002585	16.116	0	576	ribosomal rna large subunit methyltransferase f
C11658	-?	0.0002585	16.116	0	938	electron carrier electron transporter iron ion binding protein
C11682	-?	0.0002585	16.116	0	526	dynein light chain lc8-type
C11683	-?	0.0002585	16.116	0	571	est gb
C1187	-?	0.0002585	16.116	0	594	flavonoid 3 -hydroxylase
C119	-?	0.0002585	16.116	0	630	non-specific lipid transfer protein
C12042	-?	0.0002585	16.116	0	463	ribose phosphate pyrophosphokinase
C12097	-?	0.0002585	16.116	0	693	avr9 elicitor response protein
C12126	-?	0.0002585	16.116	0	528	abc transporter f family member 4
C12131	-?	0.0002585	16.116	0	591	cellulose synthase
C12134	-?	0.0002585	16.116	0	571	protein oberon 3-like
C12147	-?	0.0002585	16.116	0	592	probable 2-oxoglutarate fe -dependent dioxygenase-like
C12163	-?	0.0002585	16.116	0	940	No Hit
C12185	-?	0.0002585	16.116	0	876	tbc1 domain family member-like protein
C12433	-?	0.0002585	16.116	0	966	hypothetical protein MTR_2g063210 [Medicago truncatula]
C12458	-?	0.0002585	16.116	0	1057	chaperone protein dnaj chloroplast
C12531	-?	0.0002585	16.116	0	962	PREDICTED: uncharacterized protein LOC100242744 [Vitis vinifera]
C12554	-?	0.0002585	16.116	0	687	histidine kinase
C12596	-?	0.0002585	16.116	0	672	tic20 family
C12626	-?	0.0002585	16.116	0	799	protein strawberry notch-like
C12637	-?	0.0002585	16.116	0	394	nac domain ipr003441
C12689	-?	0.0002585	16.116	0	1193	threonine synthase
C1293	-?	0.0002585	16.116	0	1075	dom3z-like protein
C12933	-?	0.0002585	16.116	0	773	predicted protein [Populus trichocarpa]
C12946	-?	0.0002585	16.116	0	500	wd repeat-containing protein 48-like
C12988	-?	0.0002585	16.116	0	576	small nuclear ribonucleoprotein-associated protein b
C1299	-?	0.0002585	16.116	0	550	psi reaction center subunit ii
C12996	-?	0.0002585	16.116	0	845	probable beta- -galactosyltransferase 20-like
C13087	-?	0.0002585	16.116	0	633	protein phosphatase 2c 29-like
C13106	-?	0.0002585	16.116	0	757	large proline-rich protein bat3
C13129	-?	0.0002585	16.116	0	514	anaphase-promoting complex subunit
C13156	-?	0.0002585	16.116	0	610	hexokinase 6
C13361	-?	0.0002585	16.116	0	582	crabs claw
C13373	-?	0.0002585	16.116	0	738	cleavage and polyadenylation specificity factor cpsf30-like
C13400	-?	0.0002585	16.116	0	614	No Hit
C13427	-?	0.0002585	16.116	0	747	fyve finger-containing phosphoinositide
C13442	-?	0.0002585	16.116	0	579	No Hit
C13489	-?	0.0002585	16.116	0	567	hydroxyproline-rich glycoprotein family protein
C13504	-?	0.0002585	16.116	0	584	ring fyve phd zinc finger-containing protein
C13549	-?	0.0002585	16.116	0	1195	dna-binding protein bin4
C13556	-?	0.0002585	16.116	0	430	ccr4-not transcription complex subunit 1-like
C13559	-?	0.0002585	16.116	0	499	snf2 domain-containing protein
C13578	-?	0.0002585	16.116	0	804	glucose-1-phosphate adenylyltransferase large subunit 1-like
C13852	-?	0.0002585	16.116	0	532	conserved hypothetical protein [Ricinus communis]
C13864	-?	0.0002585	16.116	0	592	nuclear factor related to kappa-b-binding protein
C13871	-?	0.0002585	16.116	0	566	aldose 1-epimerase family protein
C13888	-?	0.0002585	16.116	0	411	med32_arath ame: full=mediator of rna polymerase ii transcription subunit 32 ame: full=mediator of rna polymerase ii transcription subunit 2
C13940	-?	0.0002585	16.116	0	605	dna-repair protein xrcc1
C13954	-?	0.0002585	16.116	0	596	nucleobase-ascorbate transporter 12
C13958	-?	0.0002585	16.116	0	480	malonyl- :isoflavone 7-o-glucoside-6 -o-malonyltransferase
C13965	-?	0.0002585	16.116	0	500	predicted protein [Populus trichocarpa]
C13979	-?	0.0002585	16.116	0	621	kh domain-containing protein at4g18375-like
C13986	-?	0.0002585	16.116	0	748	translation initiation factor eif-2b subunit gamma
C14003	-?	0.0002585	16.116	0	1252	sumo-activating enzyme subunit 2
C14006	-?	0.0002585	16.116	0	722	ufd1 like protein
C14008	-?	0.0002585	16.116	0	520	casein kinase i isoform delta-like
C14014	-?	0.0002585	16.116	0	374	auxin-binding protein 1
C14087	-?	0.0002585	16.116	0	1093	argonaute protein group
C14088	-?	0.0002585	16.116	0	503	PREDICTED: uncharacterized protein LOC100243984 [Vitis vinifera]
C14275	-?	0.0002585	16.116	0	762	wd-40 repeat family protein
C14291	-?	0.0002585	16.116	0	616	coatomer alpha
C14362	-?	0.0002585	16.116	0	736	glutamate synthase 1
C14374	-?	0.0002585	16.116	0	528	No Hit
C14409	-?	0.0002585	16.116	0	573	myb family transcription factor
C14416	-?	0.0002585	16.116	0	569	bc10 protein
C14425	-?	0.0002585	16.116	0	780	atp synthase mitochondrial f1 complex assembly factor 1
C14448	-?	0.0002585	16.116	0	658	No Hit
C14451	-?	0.0002585	16.116	0	472	probable polyamine oxidase 5-like
C14479	-?	0.0002585	16.116	0	887	dimethyladenosine transferase
C14497	-?	0.0002585	16.116	0	487	protein ariadne-
C14668	-?	0.0002585	16.116	0	514	No Hit
C14672	-?	0.0002585	16.116	0	492	rna-binding protein 25
C14708	-?	0.0002585	16.116	0	518	protein
C14734	-?	0.0002585	16.116	0	603	vacuolar protein sorting-associated protein 52 homolog
C14738	-?	0.0002585	16.116	0	765	probable galacturonosyltransferase 11-like
C14779	-?	0.0002585	16.116	0	935	aspartate expressed
C14802	-?	0.0002585	16.116	0	624	cullin 4
C14818	-?	0.0002585	16.116	0	865	udp-glucose flavonoid 3-o-glucosyltransferase 6-like
C14826	-?	0.0002585	16.116	0	620	abc transporter i family member chloroplastic-like
C14845	-?	0.0002585	16.116	0	802	thioredoxin-like chloroplastic-like
C14979	-?	0.0002585	16.116	0	1021	solute carrier family 35 member f1
C14998	-?	0.0002585	16.116	0	699	protein
C15028	-?	0.0002585	16.116	0	818	embryogenesis-associated protein emb8-like
C15041	-?	0.0002585	16.116	0	895	transcription initiation factor tfiid subunit 5-like
C15058	-?	0.0002585	16.116	0	476	zinc finger protein 622-like
C15091	-?	0.0002585	16.116	0	487	strubbelig receptor family 1 protein isoform b
C15103	-?	0.0002585	16.116	0	739	peptidase m28 family protein
C15108	-?	0.0002585	16.116	0	594	acylamino-acid-releasing enzyme
C15128	-?	0.0002585	16.116	0	909	wd40-repeat protein
C15367	-?	0.0002585	16.116	0	726	phosphatidylinositol-4-phosphate 5-kinase 6
C15369	-?	0.0002585	16.116	0	961	green ripe-like 1
C15381	-?	0.0002585	16.116	0	485	f-box protein at1g67340-like
C15406	-?	0.0002585	16.116	0	1076	k(+) efflux antiporter chloroplastic-like
C15561	-?	0.0002585	16.116	0	529	mate efflux family protein 7-like
C15571	-?	0.0002585	16.116	0	339	No Hit
C15589	-?	0.0002585	16.116	0	1049	neuroblastoma-amplified sequence
C15609	-?	0.0002585	16.116	0	994	protein kinase domain-containing protein
C15694	-?	0.0002585	16.116	0	525	piriformospora indica-insensitive protein 2-like
C15775	-?	0.0002585	16.116	0	922	cellulose synthase-like protein d3-like
C1583	-?	0.0002585	16.116	0	557	60s ribosomal protein
C15841	-?	0.0002585	16.116	0	615	No Hit
C15872	-?	0.0002585	16.116	0	595	unnamed protein product [Vitis vinifera]
C15873	-?	0.0002585	16.116	0	276	clathrin binding
C16028	-?	0.0002585	16.116	0	661	probable importin subunit beta-4-like
C16414	-?	0.0002585	16.116	0	773	ribosomal protein l2
C16422	-?	0.0002585	16.116	0	504	No Hit
C1784	-?	0.0002585	16.116	0	383	ubiquitin-conjugating enzyme e2 10
C1916	-?	0.0002585	16.116	0	1295	cellulose synthase
C1917	-?	0.0002585	16.116	0	426	60s ribosomal protein l4
C2337	-?	0.0002585	16.116	0	739	40s ribosomal protein s21e
C2339	-?	0.0002585	16.116	0	625	high mobility group family
C2388	-?	0.0002585	16.116	0	783	amp dependent
C2396	-?	0.0002585	16.116	0	681	oligomycin sensitivity conferring protein
C2491	-?	0.0002585	16.116	0	443	protein disulfide isomerase
C2769	-?	0.0002585	16.116	0	496	proteasome subunit beta
C281	-?	0.0002585	16.116	0	731	23s ribosomal rna
C2824	-?	0.0002585	16.116	0	994	cysteine proteinase
C2844	-?	0.0002585	16.116	0	1380	glutamate dehydrogenase
C2875	-?	0.0002585	16.116	0	1273	hydroxyproline-rich glycoprotein family protein
C2887	-?	0.0002585	16.116	0	586	ribulose bisphosphate carboxylase oxygenase activase chloroplastic-like
C2922	-?	0.0002585	16.116	0	708	glycine-rich rna-binding protein 7
C2928	-?	0.0002585	16.116	0	920	translocon-associated protein subunit alpha
C298	-?	0.0002585	16.116	0	664	pollen ole e 1 allergen and extensin family protein
C3001	-?	0.0002585	16.116	0	662	atp synthase subunit beta
C3072	-?	0.0002585	16.116	0	740	rrna intron-encoded homing endonuclease
C3169	-?	0.0002585	16.116	0	257	No Hit
C3171	-?	0.0002585	16.116	0	275	probable polygalacturonase at1g80170-like
C3237	-?	0.0002585	16.116	0	679	transketolase
C3314	-?	0.0002585	16.116	0	682	hydrolyzing o-glycosyl
C3375	-?	0.0002585	16.116	0	586	hva22e
C3461	-?	0.0002585	16.116	0	606	fasciclin-like domain-containing protein
C3850	-?	0.0002585	16.116	0	1169	nucleic acid binding protein
C4071	-?	0.0002585	16.116	0	714	No Hit
C420	-?	0.0002585	16.116	0	756	glycine-rich rna-binding protein 7
C4733	-?	0.0002585	16.116	0	445	signal peptide peptidase-like 3
C4926	-?	0.0002585	16.116	0	667	swib mdm2 domain-containing protein
C5048	-?	0.0002585	16.116	0	527	spermidine synthase
C5148	-?	0.0002585	16.116	0	432	huntingtin-interacting protein k
C5282	-?	0.0002585	16.116	0	541	No Hit
C5431	-?	0.0002585	16.116	0	654	PREDICTED: uncharacterized protein LOC100824514 [Brachypodium distachyon]
C590	-?	0.0002585	16.116	0	525	conserved hypothetical protein [Ricinus communis]
C5937	-?	0.0002585	16.116	0	802	random slug protein 5-like
C603	-?	0.0002585	16.116	0	506	chlorophyll a b-binding protein cab- partial
C6105	-?	0.0002585	16.116	0	389	atp synthase beta subunit
C635	-?	0.0002585	16.116	0	542	cell wall-associated hydrolase
C6534	-?	0.0002585	16.116	0	1551	iaa-amino acid hydrolase ilr1-like 4
C6649	-?	0.0002585	16.116	0	1005	atp binding
C6874	-?	0.0002585	16.116	0	548	thioesterase family protein
C696	-?	0.0002585	16.116	0	673	50s ribosomal protein l6
C7075	-?	0.0002585	16.116	0	991	ac078840_7 senescence-associated protein
C7095	-?	0.0002585	16.116	0	434	No Hit
C7106	-?	0.0002585	16.116	0	575	ubiquitin family protein
C7133	-?	0.0002585	16.116	0	692	l-ala-d l-glu epimerase-like
C720	-?	0.0002585	16.116	0	596	lipid transfer protein
C7269	-?	0.0002585	16.116	0	901	chaperonin containing t-complex protein gamma
C7548	-?	0.0002585	16.116	0	846	heat shock 70 kda mitochondrial-like
C7620	-?	0.0002585	16.116	0	916	sugar transport protein
C7745	-?	0.0002585	16.116	0	1645	probable glucuronoxylan glucuronosyltransferase irx7-like
C7793	-?	0.0002585	16.116	0	334	beta-d-glucanase gh17_65
C7840	-?	0.0002585	16.116	0	501	phospholipase d
C8090	-?	0.0002585	16.116	0	658	f-box fbd lrr-repeat protein
C8100	-?	0.0002585	16.116	0	914	splicing factor 4-like protein
C8119	-?	0.0002585	16.116	0	851	predicted protein [Populus trichocarpa]
C816	-?	0.0002585	16.116	0	675	anthocyanidin synthase
C8314	-?	0.0002585	16.116	0	556	heat shock factor-binding protein 1
C8332	-?	0.0002585	16.116	0	755	aminotransferase -like
C8381	-?	0.0002585	16.116	0	781	No Hit
C8422	-?	0.0002585	16.116	0	763	e3 ubiquitin-protein ligase rglg2-like
C8576	-?	0.0002585	16.116	0	1408	cationic amino acid
C8648	-?	0.0002585	16.116	0	731	imidazoleglycerol-phosphate dehydratase
C8670	-?	0.0002585	16.116	0	553	probable s-acyltransferase at1g69420-like
C8713	-?	0.0002585	16.116	0	983	lec_parpc ame: full=mannose glucose-specific lectin
C8738	-?	0.0002585	16.116	0	669	protein
C8882	-?	0.0002585	16.116	0	500	glucomannan 4-beta-mannosyltransferase 9-like
C8921	-?	0.0002585	16.116	0	534	zinc finger
C8960	-?	0.0002585	16.116	0	578	No Hit
C8973	-?	0.0002585	16.116	0	599	protein mitochondrial
C901	-?	0.0002585	16.116	0	427	No Hit
C9198	-?	0.0002585	16.116	0	490	splicing factor 3b subunit 1-like
C9251	-?	0.0002585	16.116	0	561	predicted protein [Populus trichocarpa]
C9363	-?	0.0002585	16.116	0	732	rna polymerase core protein
C9366	-?	0.0002585	16.116	0	621	protein
C9515	-?	0.0002585	16.116	0	658	protein bud31 homolog 2-like
C9558	-?	0.0002585	16.116	0	577	PREDICTED: uncharacterized protein LOC100248277 [Vitis vinifera]
C9583	-?	0.0002585	16.116	0	733	notchless protein homolog
C9587	-?	0.0002585	16.116	0	490	protein
C9588	-?	0.0002585	16.116	0	549	endoplasmic reticulum-golgi intermediate compartment protein
C9616	-?	0.0002585	16.116	0	725	argonaute protein group
C9625	-?	0.0002585	16.116	0	890	tcp-1 cpn60 chaperonin family protein
C9637	-?	0.0002585	16.116	0	661	transcription factor spatula-like
C9655	-?	0.0002585	16.116	0	510	No Hit
C9664	-?	0.0002585	16.116	0	868	ala-interacting subunit 3-like
C9687	-?	0.0002585	16.116	0	1079	cytochrome p450
C9693	-?	0.0002585	16.116	0	517	No Hit
C9971	-?	0.0002585	16.116	0	761	protein
C10010	-4.388	0.0003192	32.231	7.346	1214	acyl- oxidase acx3
C1026	-4.388	0.0003192	32.231	7.346	796	PREDICTED: uncharacterized protein At1g32220, chloroplastic-like [Vitis vinifera]
C10323	-4.388	0.0003192	32.231	7.346	1373	microtubule-associated protein map65-1a
C10433	-4.388	0.0003192	32.231	7.346	849	PREDICTED: uncharacterized protein At4g00950 [Vitis vinifera]
C10526	-4.388	0.0003192	32.231	7.346	971	protein reticulata-related 1
C10703	-4.388	0.0003192	32.231	7.346	892	alpha beta fold family protein
C11234	-4.388	0.0003192	32.231	7.346	648	rrna intron-encoded homing endonuclease
C11267	-4.388	0.0003192	32.231	7.346	963	glutaminyl-peptide cyclotransferase-like
C11517	-4.388	0.0003192	32.231	7.346	706	3-hexulose-6-phosphate isomerase-like
C11583	-4.388	0.0003192	32.231	7.346	1925	chromatin remodeling complex subunit
C11633	-4.388	0.0003192	32.231	7.346	656	pullulanase chloroplastic-like
C11693	-4.388	0.0003192	32.231	7.346	771	hypothetical protein MTR_5g051050, partial [Medicago truncatula]
C12502	-4.388	0.0003192	32.231	7.346	1136	diacylglycerol o-acyltransferase 2
C12552	-4.388	0.0003192	32.231	7.346	951	cell cycle checkpoint protein rad17-like
C12633	-4.388	0.0003192	32.231	7.346	971	global transcription factor group
C1278	-4.388	0.0003192	32.231	7.346	867	40s ribosomal protein s2-4-like
C12895	-4.388	0.0003192	32.231	7.346	1474	non-imprinted in prader-willi angelman syndrome region
C13070	-4.388	0.0003192	32.231	7.346	532	protein
C13677	-4.388	0.0003192	32.231	7.346	1132	at1g72790 f28p22_2
C13998	-4.388	0.0003192	32.231	7.346	589	formyltetrahydrofolate deformylase
C14364	-4.388	0.0003192	32.231	7.346	705	gibberellin-regulated protein 1
C14581	-4.388	0.0003192	32.231	7.346	477	No Hit
C14719	-4.388	0.0003192	32.231	7.346	1125	dnaj heat shock n-terminal domain-containing protein
C15025	-4.388	0.0003192	32.231	7.346	527	exostosin family protein
C15168	-4.388	0.0003192	32.231	7.346	694	No Hit
C1609	-4.388	0.0003192	32.231	7.346	713	protochlorophyllide reductase a
C226	-4.388	0.0003192	32.231	7.346	852	hypothetical protein [Camellia sinensis]
C4832	-4.388	0.0003192	32.231	7.346	1104	glucosyl glucuronosyl
C488	-4.388	0.0003192	32.231	7.346	629	s-adenosyl-l-homocysteine hydrolase
C5040	-4.388	0.0003192	32.231	7.346	877	f-box family protein
C5139	-4.388	0.0003192	32.231	7.346	717	protease inhibitor seed storage lipid transfer protein family protein
C5343	-4.388	0.0003192	32.231	7.346	1015	hit-type zinc finger family protein
C5428	-4.388	0.0003192	32.231	7.346	1130	fasciclin-like arabinogalactan protein
C5609	-4.388	0.0003192	32.231	7.346	981	ribonuclease p protein subunit p25
C5903	-4.388	0.0003192	32.231	7.346	589	polyadenylate-binding protein 2-like
C6262	-4.388	0.0003192	32.231	7.346	952	predicted protein [Populus trichocarpa]
C6328	-4.388	0.0003192	32.231	7.346	834	unknown [Lotus japonicus]
C7757	-4.388	0.0003192	32.231	7.346	539	conserved hypothetical protein [Ricinus communis]
C7861	-4.388	0.0003192	32.231	7.346	1195	golgi to er traffic protein 4 homolog
C8679	-4.388	0.0003192	32.231	7.346	799	subtilisin-like protease
C8879	-4.388	0.0003192	32.231	7.346	560	No Hit
C9259	-4.388	0.0003192	32.231	7.346	1316	probable inactive purple acid phosphatase 27-like
C9295	-4.388	0.0003192	32.231	7.346	1341	phenylalanyl-trna chloroplastic mitochondrial-like
C9334	-4.388	0.0003192	32.231	7.346	1783	attic110 tic110
C956	-4.388	0.0003192	32.231	7.346	711	cysteine proteinase
C9634	-4.388	0.0003192	32.231	7.346	937	exosome complex component rrp45-like
C10012	-6.582	0.0004109	24.173	3.673	837	at3g25550 mwl2_17
C10326	-6.582	0.0004109	24.173	3.673	760	ubiquitin carboxyl-terminal hydrolase
C10416	-6.582	0.0004109	24.173	3.673	1117	signal peptide peptidase-like 2b-like
C11156	-6.582	0.0004109	24.173	3.673	1124	coiled-coil domain-containing protein 115
C11218	-6.582	0.0004109	24.173	3.673	1180	small rna degrading nuclease 3-like
C11235	-6.582	0.0004109	24.173	3.673	1252	short-chain dehydrogenase reductase family protein
C11300	-6.582	0.0004109	24.173	3.673	748	hypothetical protein POPTRDRAFT_1076074 [Populus trichocarpa]
C11540	-6.582	0.0004109	24.173	3.673	785	ribosomal rna methyltransferase nop2-like
C11585	-6.582	0.0004109	24.173	3.673	607	zf-hd homeobox protein at4g24660-like isoform 2
C11642	-6.582	0.0004109	24.173	3.673	585	bzip transcription factor bzip114
C11904	-6.582	0.0004109	24.173	3.673	1111	transcription factor une12
C12069	-6.582	0.0004109	24.173	3.673	1155	outer envelope protein
C12132	-6.582	0.0004109	24.173	3.673	1306	mitogen-activated protein kinase kinase 5
C12145	-6.582	0.0004109	24.173	3.673	767	adp-ribosylation factor-like protein
C12246	-6.582	0.0004109	24.173	3.673	828	JHL06P13.17 [Jatropha curcas]
C12734	-6.582	0.0004109	24.173	3.673	508	No Hit
C13044	-6.582	0.0004109	24.173	3.673	831	beta- -mannosyl-glycoprotein 4-beta-n-acetylglucosaminyltransferase
C13073	-6.582	0.0004109	24.173	3.673	823	transcription factor tcp15
C13085	-6.582	0.0004109	24.173	3.673	1007	sphingosine-1-phosphate lyase
C13138	-6.582	0.0004109	24.173	3.673	997	oxidoreductase glyr1-like
C13301	-6.582	0.0004109	24.173	3.673	1543	unnamed protein product [Vitis vinifera]
C13405	-6.582	0.0004109	24.173	3.673	793	pinus taeda anonymous locus 2_9532_01 genomic sequence
C13509	-6.582	0.0004109	24.173	3.673	768	atp binding
C13547	-6.582	0.0004109	24.173	3.673	1166	zinc ring-type
C13555	-6.582	0.0004109	24.173	3.673	463	pinus taeda anonymous locus 2_3006_02 genomic sequence
C13775	-6.582	0.0004109	24.173	3.673	753	alfa-carboxyltransferase precursor
C13956	-6.582	0.0004109	24.173	3.673	383	o-linked n-acetylglucosamine
C13963	-6.582	0.0004109	24.173	3.673	691	hypothetical protein VITISV_019814 [Vitis vinifera]
C13974	-6.582	0.0004109	24.173	3.673	1311	glycosylation enzyme
C1398	-6.582	0.0004109	24.173	3.673	754	flavonol synthase
C14030	-6.582	0.0004109	24.173	3.673	688	dna binding
C14031	-6.582	0.0004109	24.173	3.673	1099	bisphosphoglycerate-dependent phosphoglycerate mutase-like
C14330	-6.582	0.0004109	24.173	3.673	988	atp binding
C14338	-6.582	0.0004109	24.173	3.673	893	run and tbc1 domain containing
C14358	-6.582	0.0004109	24.173	3.673	1337	villin-1-like isoform 2
C14443	-6.582	0.0004109	24.173	3.673	535	reductase 2
C14627	-6.582	0.0004109	24.173	3.673	923	mta sah
C14829	-6.582	0.0004109	24.173	3.673	538	insulin degrading enzyme
C15562	-6.582	0.0004109	24.173	3.673	781	rna recognition motif -containing protein
C15737	-6.582	0.0004109	24.173	3.673	428	tesmin tso1-like cxc domain-containing protein
C15761	-6.582	0.0004109	24.173	3.673	367	tex transcription accessory
C15876	-6.582	0.0004109	24.173	3.673	1054	btb poz domain-containing protein
C1777	-6.582	0.0004109	24.173	3.673	1526	hydrolyzing o-glycosyl
C192	-6.582	0.0004109	24.173	3.673	884	lipid transfer protein
C242	-6.582	0.0004109	24.173	3.673	610	repetitive proline-rich cell wall protein 1
C2792	-6.582	0.0004109	24.173	3.673	607	protein transport protein sec61 gamma subunit
C3317	-6.582	0.0004109	24.173	3.673	482	60s ribosomal protein l39
C3352	-6.582	0.0004109	24.173	3.673	681	polyadenylate-binding protein
C3666	-6.582	0.0004109	24.173	3.673	869	26s proteasome non-atpase regulatory subunit
C5324	-6.582	0.0004109	24.173	3.673	958	plasma membrane h+-atpase
C5331	-6.582	0.0004109	24.173	3.673	475	60s ribosomal protein l37a
C5447	-6.582	0.0004109	24.173	3.673	977	ribosomal protein s24e family protein
C5577	-6.582	0.0004109	24.173	3.673	700	50s ribosomal protein chloroplast
C5594	-6.582	0.0004109	24.173	3.673	590	unknown [Medicago truncatula]
C6078	-6.582	0.0004109	24.173	3.673	545	No Hit
C6888	-6.582	0.0004109	24.173	3.673	951	squamosa promoter binding-like protein
C7308	-6.582	0.0004109	24.173	3.673	906	amino acid binding
C7419	-6.582	0.0004109	24.173	3.673	676	methionine sulfoxide reductase type
C8001	-6.582	0.0004109	24.173	3.673	897	histone-lysine n- h3 lysine-9 specific suvh1
C8007	-6.582	0.0004109	24.173	3.673	796	late embryogenesis abundant hydroxyproline-rich glycoprotein
C8118	-6.582	0.0004109	24.173	3.673	643	protein
C8260	-6.582	0.0004109	24.173	3.673	836	predicted protein [Populus trichocarpa]
C8903	-6.582	0.0004109	24.173	3.673	790	adomet-dependent rrna methyltransferase spb1-like
C8942	-6.582	0.0004109	24.173	3.673	564	ag-motif binding protein-4
C944	-6.582	0.0004109	24.173	3.673	820	unknown [Lotus japonicus]
C9492	-6.582	0.0004109	24.173	3.673	725	surfeit locus protein
C9736	-6.582	0.0004109	24.173	3.673	773	xyloglucan glycosyltransferase 6
C9912	-6.582	0.0004109	24.173	3.673	802	protein
C9949	-6.582	0.0004109	24.173	3.673	1040	nucleolysin tia-
C10373	-3.017	0.0004559	44.318	14.691	1869	transcription initiation factor iif subunit alpha
C10434	-3.017	0.0004559	44.318	14.691	1380	aldehyde dehydrogenase 22a1
C10765	-3.017	0.0004559	44.318	14.691	1216	ring u-box domain-containing protein
C12821	-3.017	0.0004559	44.318	14.691	1342	mlo-like protein 1
C13068	-3.017	0.0004559	44.318	14.691	1895	gtpase-activating protein gyp7-like
C13079	-3.017	0.0004559	44.318	14.691	724	ap2 b3 domain-containing protein
C145	-3.017	0.0004559	44.318	14.691	858	ests gb
C1629	-3.017	0.0004559	44.318	14.691	626	Tar1p [Medicago truncatula]
C2293	-3.017	0.0004559	44.318	14.691	720	glycine-rich rna-binding
C254	-3.017	0.0004559	44.318	14.691	888	proliferation-associated protein 2g4-like
C2985	-3.017	0.0004559	44.318	14.691	1833	4-coumarate:coenzyme a ligase
C3672	-3.017	0.0004559	44.318	14.691	1617	delta-1-pyrroline-5-carboxylate dehydrogenase mitochondrial-like
C4829	-3.017	0.0004559	44.318	14.691	1059	formiminotransferase- expressed
C5590	-3.017	0.0004559	44.318	14.691	662	probable caffeoyl- o-methyltransferase at4g26220
C5615	-3.017	0.0004559	44.318	14.691	1502	phosphopantothenoylcysteine decarboxylase
C5664	-3.017	0.0004559	44.318	14.691	1221	eukaryotic initiation factor 4a
C5785	-3.017	0.0004559	44.318	14.691	772	lsd one like 1 protein
C5926	-3.017	0.0004559	44.318	14.691	919	gibberellin receptor gid1
C7812	-3.017	0.0004559	44.318	14.691	1498	transparent testa 12 protein
C8370	-3.017	0.0004559	44.318	14.691	876	octopamine receptor oamb
C8994	-3.017	0.0004559	44.318	14.691	1305	syntaxin-like protein
C9023	-3.017	0.0004559	44.318	14.691	1493	hypothetical protein RCOM_1685990 [Ricinus communis]
C10380	-3.291	0.000895	36.26	11.018	980	protein
C11223	-3.291	0.000895	36.26	11.018	1259	No Hit
C11305	-3.291	0.000895	36.26	11.018	1178	heat-shock protein 105
C13113	-3.291	0.000895	36.26	11.018	1251	cyclin-a3-1-like isoform 1
C13786	-3.291	0.000895	36.26	11.018	983	auxin response
C2004	-3.291	0.000895	36.26	11.018	749	gibberellin induced protein
C3069	-3.291	0.000895	36.26	11.018	778	serine-threonine protein plant-
C378	-3.291	0.000895	36.26	11.018	750	rrna intron-encoded homing endonuclease
C4157	-3.291	0.000895	36.26	11.018	809	chaperone -domain containing protein
C4841	-3.291	0.000895	36.26	11.018	1042	conserved hypothetical protein [Ricinus communis]
C4916	-3.291	0.000895	36.26	11.018	641	ankyrin repeat-containing
C5226	-3.291	0.000895	36.26	11.018	1013	protein
C639	-3.291	0.000895	36.26	11.018	649	type 2 metallothionein
C6596	-3.291	0.000895	36.26	11.018	1308	agc kinase
C7957	-3.291	0.000895	36.26	11.018	889	hydroxyacylglutathione hydrolase mitochondrial-like
C8068	-3.291	0.000895	36.26	11.018	662	metal tolerance protein
C8357	-3.291	0.000895	36.26	11.018	1504	lipoamide dehydrogenase 1
C8647	-3.291	0.000895	36.26	11.018	1326	transducin wd40 domain-containing protein
C8681	-3.291	0.000895	36.26	11.018	653	carboxypeptidase d
C8871	-3.291	0.000895	36.26	11.018	1309	conserved hypothetical protein [Ricinus communis]
C8951	-3.291	0.000895	36.26	11.018	1607	glutathione reductase
C8966	-3.291	0.000895	36.26	11.018	1142	allantoinase
C9030	-3.291	0.000895	36.26	11.018	910	inner membrane protein
C9257	-3.291	0.000895	36.26	11.018	666	acidic leucine-rich nuclear phosphoprotein 32-related protein
C9339	-3.291	0.000895	36.26	11.018	1080	tobamovirus multiplication 1
C9446	-3.291	0.000895	36.26	11.018	1106	ctd small phosphatase-like protein
