# Supplementary material for: Examination of S-Locus Regulated Differential Expression in Primula vulgaris Floral Development
Source: Plants (Basel). 2018 May 2;7(2):38. doi: 10.3390/plants7020038 (PMC6027539; doi:10.3390/plants7020038)
Supplement: Supplementary file 1 [file plants-07-00038-s001.zip › Burrows_McCubbin_Supplemental_Tables5_8.xlsx]

## Sheet: Table S5
3-4 mm S-locus up-regulated GO terms
Level	GO Term	GO-ID	Test Set Percentage	Reference Set Percentage	P-Value	Annotated Transcripts
2	cellular component organization or biogenesis	GO:0071840	18.5185	11.343	0.01366	C5341, C1332, C1295, C5339, C6339, C1587, C1586, C1819, C148, C1909, C393, C723, C3573, C626, C589, C1507, C520, C978, C420, C910, C873, C1163, C14843, C7360, C200
2	rhythmic process	GO:0048511	1.48148	0.233703	0.0437492	C12014, C420
3	cellular component biogenesis	GO:0044085	12.5926	6.46023	0.00788804	C1332, C1295, C1587, C1586, C1819, C148, C393, C723, C589, C1507, C520, C978, C910, C873, C1163, C14843, C200
3	circadian rhythm	GO:0007623	1.48148	0.233703	0.0437492	C12014, C420
3	response to stress	GO:0006950	15.5556	6.74401	0.000388735	C164, C6348, C259, C148, C1909, C1379, C12014, C723, C3478, C9386, C3278, C5410, C6574, C3111, C420, C1400, C129, C2369, C7864, C1104, C2155
4	lipid localization	GO:0010876	2.96296	0.692764	0.0161059	C437, C564, C26, C403
4	negative regulation of molecular function	GO:0044092	2.22222	0.450714	0.025569	C448, C3583, C12014
4	response to inorganic substance	GO:0010035	5.92593	2.60412	0.0267218	C259, C1379, C12014, C723, C6574, C420, C1400, C1104
4	response to oxidative stress	GO:0006979	4.44444	1.11009	0.00458937	C164, C259, C1379, C9386, C3278, C1400
4	ribonucleoprotein complex biogenesis	GO:0022613	11.1111	4.01469	0.000411304	C1332, C1295, C1587, C1586, C1819, C148, C393, C589, C1507, C520, C978, C910, C873, C14843, C200
5	cell wall organization	GO:0071555	2.96296	0.876388	0.0334488	C5339, C6339, C626, C7360
5	flavone metabolic process	GO:0051552	1.48148	0.133545	0.0167777	C926, C362
5	gene expression	GO:0010467	19.2593	12.3696	0.0246037	C1332, C644, C1295, C1587, C1586, C4882, C2521, C1819, C148, C1909, C6421, C12014, C393, C3573, C7382, C589, C1507, C520, C978, C420, C910, C3566, C873, C13164, C14843, C200
5	negative regulation of circadian rhythm	GO:0042754	0.740741	0	0.0111423	C12014
5	one-carbon metabolic process	GO:0006730	2.22222	0.525833	0.0372234	C1909, C3573, C129
5	response to metal ion	GO:0010038	5.18519	1.71939	0.00979013	C259, C12014, C723, C6574, C420, C1400, C1104
5	ribosome biogenesis	GO:0042254	11.1111	3.98965	0.000385835	C1332, C1295, C1587, C1586, C1819, C148, C393, C589, C1507, C520, C978, C910, C873, C14843, C200
6	energy quenching	GO:1990066	0.740741	0.0166931	0.0330585	C388
6	flavone biosynthetic process	GO:0051553	1.48148	0.133545	0.0167777	C926, C362
6	flavonol metabolic process	GO:0051554	1.48148	0.125198	0.0150221	C926, C362
6	lipid transport	GO:0006869	2.96296	0.684417	0.0154959	C437, C564, C26, C403
6	nucleobase-containing compound transport	GO:0015931	1.48148	0.191971	0.0312754	C6424, C420
6	response to bacterium	GO:0009617	2.96296	0.759536	0.0215311	C259, C148, C1104, C1840
6	response to cadmium ion	GO:0046686	5.18519	1.41057	0.00353086	C259, C12014, C723, C6574, C420, C1400, C1104
6	water homeostasis	GO:0030104	0.740741	0	0.0111423	C6348
7	carbohydrate transmembrane transport	GO:0034219	0.740741	0.0166931	0.0330585	C6424
7	flavonol biosynthetic process	GO:0051555	1.48148	0.125198	0.0150221	C926, C362
7	nonphotochemical quenching	GO:0010196	0.740741	0.0166931	0.0330585	C388
7	phototropism	GO:0009638	0.740741	0.0166931	0.0330585	C13164
7	pyrimidine-containing compound transmembrane transport	GO:0072531	0.740741	0.0166931	0.0330585	C6424
7	response to very low light intensity stimulus	GO:0055122	0.740741	0	0.0111423	C13164
7	translation	GO:0006412	11.8519	5.57549	0.0042466	C1332, C644, C1295, C1587, C1586, C2521, C1819, C148, C393, C589, C1507, C520, C978, C910, C873, C200
8	cellular response to red light	GO:0071491	0.740741	0	0.0111423	C13164
8	negative regulation of gene expression, epigenetic	GO:0045814	1.48148	0.108505	0.0117675	C1909, C3573
8	nucleotide transmembrane transport	GO:1901679	0.740741	0.0166931	0.0330585	C6424
8	response to continuous far red light stimulus by the high-irradiance response system	GO:0010201	0.740741	0	0.0111423	C13164
8	response to very low fluence red light stimulus	GO:0010203	0.740741	0	0.0111423	C13164
8	translational elongation	GO:0006414	2.22222	0.592605	0.0494933	C644, C1586, C2521
9	posttranscriptional gene silencing	GO:0016441	1.48148	0.208664	0.0360695	C1909, C3573
9	purine nucleotide-sugar transport	GO:0036079	0.740741	0.0250396	0.0438351	C6424
9	pyrimidine nucleotide-sugar transport	GO:0015781	0.740741	0.0250396	0.0438351	C6424
9	red light signaling pathway	GO:0010161	0.740741	0	0.0111423	C13164
9	sulfur amino acid metabolic process	GO:0000096	2.96296	0.94316	0.0416882	C1909, C3573, C129, C562
10	GDP-fucose transport	GO:0015783	0.740741	0.0166931	0.0330585	C6424
10	guanosine-containing compound metabolic process	GO:1901068	4.44444	1.91136	0.0476792	C1043, C644, C2521, C723, C424, C1163
10	hydrogen ion transmembrane transport	GO:1902600	2.22222	0.534179	0.0386601	C1400, C1951, C852
10	pyrimidine nucleotide-sugar transmembrane transport	GO:0090481	0.740741	0.0166931	0.0330585	C6424
10	UDP-galactose transport	GO:0015785	0.740741	0.0166931	0.0330585	C6424
10	UDP-glucose transport	GO:0015786	0.740741	0.0166931	0.0330585	C6424
11	acidic amino acid transport	GO:0015800	0.740741	0.0250396	0.0438351	C6053
11	cGMP metabolic process	GO:0046068	0.740741	0.0250396	0.0438351	C424
11	energy coupled proton transport, down electrochemical gradient	GO:0015985	2.22222	0.442367	0.0244174	C1400, C1951, C852
11	GTP metabolic process	GO:0046039	4.44444	1.85293	0.042216	C1043, C644, C2521, C723, C424, C1163
11	methionine metabolic process	GO:0006555	2.96296	0.684417	0.0154959	C1909, C3573, C129, C562
11	negative regulation of transcription, DNA-templated	GO:0045892	1.48148	0.250396	0.0491748	C1909, C3573
11	regulation of sequence-specific DNA binding transcription factor activity	GO:0051090	0.740741	0.0250396	0.0438351	C12014
11	UDP-galactose transmembrane transport	GO:0072334	0.740741	0.0166931	0.0330585	C6424
12	cGMP biosynthetic process	GO:0006182	0.740741	0.0250396	0.0438351	C424
12	chromatin silencing	GO:0006342	1.48148	0.100159	0.0102729	C1909, C3573
12	negative regulation of sequence-specific DNA binding transcription factor activity	GO:0043433	0.740741	0.00834655	0.0221613	C12014
12	tetrahydrofolate biosynthetic process	GO:0046654	0.740741	0.0250396	0.0438351	C9386
13	ATP synthesis coupled proton transport	GO:0015986	2.22222	0.442367	0.0244174	C1400, C1951, C852
13	methylation-dependent chromatin silencing	GO:0006346	1.48148	0.0500793	0.00330227	C1909, C3573

## Sheet: Table S6
3-4 mm S-locus down-regulated GO terms
Level	GO Term	GO-ID	Test Set Percentage	Reference Set Percentage	P-Value	Annotated Transcripts
1	brassinosteroid biosynthetic process	GO:0016132	0.44843	0.00840831	0.0364736	C14357
2	multi-organism process	GO:0051704	4.93274	2.51408	0.0314252	C9215, C7671, C8894, C5009, C13466, C6970, C5134, C1497, C3585, C1722, C4221
3	multicellular organism reproduction	GO:0032504	1.34529	0.260658	0.024204	C7671, C6963, C4221
3	single-organism metabolic process	GO:0044710	42.6009	34.1966	0.010291	C12517, C942, C6853, C2474, C346, C9215, C734, C12466, C12464, C12463, C14357, C7277, C494, C5619, C1592, C6246, C5418, C7070, C2659, C8690, C15572, C3289, C721, C8729, C10161, C3876, C2250, C7260, C4734, C2448, C5009, C15005, C6628, C7259, C5002, C16420, C1573, C270, C10343, C6970, C1766, C11563, C2035, C10730, C1367, C7996, C28, C9528, C6963, C9523, C7232, C7427, C12575, C9318, C12019, C4109, C…
4	carboxylic acid biosynthetic process	GO:0046394	7.17489	3.99395	0.0244503	C7277, C6246, C7259, C5002, C10730, C7427, C2172, C5128, C190, C3220, C10261, C3813, C5270, C1520, C3403, C1702
4	cellular hormone metabolic process	GO:0034754	1.34529	0.184983	0.0104949	C12464, C6970, C13390
4	disruption of cells of other organism	GO:0044364	0.44843	0.00840831	0.0364736	C1497
4	external encapsulating structure organization	GO:0045229	4.4843	1.48827	0.00242195	C942, C3876, C7260, C15005, C6963, C4663, C394, C1887, C2296, C2099
4	fatty acid derivative metabolic process	GO:1901568	0.896861	0.0672665	0.0137688	C5009, C7996
4	lipid metabolic process	GO:0006629	12.5561	5.68402	0.000116471	C12517, C12464, C14357, C1592, C6246, C2659, C8690, C15572, C3289, C721, C4734, C5009, C7259, C5002, C1573, C6970, C7996, C28, C4109, C13390, C5128, C593, C11098, C3220, C3813, C5270, C1520, C3403
4	oxidation-reduction process	GO:0055114	19.7309	10.8215	0.000125142	C2474, C346, C9215, C734, C12466, C12464, C12463, C14357, C494, C5418, C2659, C10161, C4734, C5009, C15005, C6628, C7259, C5002, C270, C6970, C11563, C1367, C7996, C9528, C7427, C12019, C2172, C4067, C13390, C10276, C781, C8989, C3813, C13810, C11522, C4248, C1124, C7156, C4393, C3403, C13362, C90, C4221, C6861
4	regulation of hormone levels	GO:0010817	1.79372	0.462457	0.0231126	C12464, C14357, C6970, C13390
4	respiratory gaseous exchange	GO:0007585	0.44843	0.00840831	0.0364736	C4734
4	response to drug	GO:0042493	1.79372	0.454049	0.0218515	C6781, C10343, C9794, C8952
4	sexual reproduction	GO:0019953	1.34529	0.277474	0.0281204	C7671, C3585, C4221
5	aminoglycan metabolic process	GO:0006022	2.24215	0.622215	0.0151299	C12517, C1592, C15572, C2643, C4109
5	anatomical structure formation involved in morphogenesis	GO:0048646	1.34529	0.252249	0.0223648	C15005, C4663, C2296
5	cellular developmental process	GO:0048869	4.03587	1.58917	0.0110581	C7671, C14357, C9165, C15005, C13466, C4663, C806, C2296, C4221
5	cellular process involved in reproduction in multicellular organism	GO:0022412	1.34529	0.126125	0.00409232	C7671, C6963, C4221
5	drug transmembrane transport	GO:0006855	1.79372	0.428824	0.0183253	C6781, C10343, C9794, C8952
5	gametophyte development	GO:0048229	2.69058	0.689481	0.00562135	C12466, C7671, C15005, C4663, C2296, C4221
5	hormone metabolic process	GO:0042445	1.79372	0.260658	0.003739	C12464, C14357, C6970, C13390
5	lipid biosynthetic process	GO:0008610	7.17489	2.96813	0.00132382	C12464, C14357, C6246, C2659, C4734, C7259, C5002, C6970, C13390, C5128, C593, C3220, C3813, C5270, C1520, C3403
5	steroid metabolic process	GO:0008202	2.69058	0.824014	0.0123704	C12464, C14357, C2659, C3289, C6970, C13390
6	aminoglycan catabolic process	GO:0006026	2.24215	0.277474	0.000617808	C12517, C1592, C15572, C2643, C4109
6	cellular component assembly involved in morphogenesis	GO:0010927	1.34529	0.0672665	0.000910031	C15005, C4663, C2296
6	cellular component morphogenesis	GO:0032989	2.69058	1.04263	0.0329751	C14357, C15005, C13466, C4663, C806, C2296
6	cellular lipid metabolic process	GO:0044255	8.07175	4.46481	0.020824	C12517, C1592, C6246, C2659, C15572, C4734, C5009, C7259, C5002, C7996, C4109, C5128, C11098, C3220, C3813, C5270, C1520, C3403
6	electron transport	GO:0006118	6.27803	2.92609	0.00823641	C346, C12463, C14357, C7070, C10161, C4734, C6628, C1367, C9528, C12019, C10276, C11522, C7156, C13362
6	glycosaminoglycan metabolic process	GO:0030203	1.79372	0.563357	0.0416967	C12517, C1592, C15572, C4109
6	killing of cells of other organism	GO:0031640	0.44843	0.00840831	0.0364736	C1497
6	lignan metabolic process	GO:0009806	0.44843	0.00840831	0.0364736	C955
6	lipid homeostasis	GO:0055088	0.44843	0.00840831	0.0364736	C14357
6	male gamete generation	GO:0048232	0.896861	0.0924914	0.0230171	C7671, C4221
6	organic acid biosynthetic process	GO:0016053	7.17489	3.99395	0.0244503	C7277, C6246, C7259, C5002, C10730, C7427, C2172, C5128, C190, C3220, C10261, C3813, C5270, C1520, C3403, C1702
6	phytosteroid metabolic process	GO:0016128	0.44843	0.00840831	0.0364736	C14357
6	pollen development	GO:0009555	2.69058	0.504498	0.00131546	C12466, C7671, C15005, C4663, C2296, C4221
6	steroid biosynthetic process	GO:0006694	2.24215	0.773564	0.0332807	C12464, C14357, C2659, C6970, C13390
7	androgen metabolic process	GO:0008209	1.34529	0.109308	0.00288562	C12464, C6970, C13390
7	brassinosteroid metabolic process	GO:0016131	0.44843	0.00840831	0.0364736	C14357
7	C21-steroid hormone metabolic process	GO:0008207	1.34529	0.0840831	0.00153502	C12464, C6970, C13390
7	carbohydrate metabolic process	GO:0005975	12.1076	8.299	0.0498809	C12517, C942, C346, C9217, C5813, C1592, C15572, C1982, C3876, C7260, C1777, C2035, C1367, C6963, C9523, C4109, C2967, C394, C1887, C10261, C4442, C4248, C189, C8816, C2296, C9823, C6861
7	drug transport	GO:0015893	1.79372	0.454049	0.0218515	C6781, C10343, C9794, C8952
7	estrogen metabolic process	GO:0008210	1.34529	0.109308	0.00288562	C12464, C6970, C13390
7	glycolipid metabolic process	GO:0006664	1.79372	0.54654	0.0381512	C12517, C1592, C15572, C4109
7	glycosaminoglycan catabolic process	GO:0006027	1.79372	0.218616	0.0021024	C12517, C1592, C15572, C4109
7	lignan biosynthetic process	GO:0009807	0.44843	0.00840831	0.0364736	C955
7	microgametogenesis	GO:0055046	0.896861	0.117716	0.0341572	C7671, C4221
7	phytosteroid biosynthetic process	GO:0016129	0.44843	0.00840831	0.0364736	C14357
7	pollen wall assembly	GO:0010208	1.34529	0.0504498	0.000476099	C15005, C4663, C2296
7	spermidine hydroxycinnamate conjugate biosynthetic process	GO:0080088	0.44843	0	0.0184054	C4663
7	sphingolipid metabolic process	GO:0006665	1.79372	0.521315	0.0331708	C12517, C1592, C15572, C4109
7	taurine transport	GO:0015734	0.44843	0	0.0184054	C8952
8	brassinosteroid homeostasis	GO:0010268	0.44843	0	0.0184054	C14357
8	cell wall modification	GO:0042545	1.79372	0.571765	0.0435372	C3876, C6963, C394, C1887
8	glycosphingolipid metabolic process	GO:0006687	1.79372	0.412007	0.0161851	C12517, C1592, C15572, C4109
8	icosanoid metabolic process	GO:0006690	0.896861	0.0672665	0.0137688	C5009, C7996
8	pollen exine formation	GO:0010584	1.34529	0.0252249	0.000118102	C15005, C4663, C2296
8	pollen sperm cell differentiation	GO:0048235	0.896861	0.0672665	0.0137688	C7671, C4221
9	fatty acid metabolic process	GO:0006631	4.93274	1.86664	0.00392325	C6246, C5009, C7259, C5002, C7996, C5128, C3220, C3813, C5270, C1520, C3403
9	monocarboxylic acid biosynthetic process	GO:0072330	4.4843	1.67325	0.00533855	C7277, C6246, C7259, C5002, C5128, C3220, C3813, C5270, C1520, C3403
9	nucleoside monophosphate catabolic process	GO:0009125	2.69058	1.09308	0.0397544	C9215, C10343, C7232, C10115, C8796, C8952
9	sporopollenin biosynthetic process	GO:0080110	0.44843	0.00840831	0.0364736	C15005
10	fatty acid biosynthetic process	GO:0006633	4.03587	1.3201	0.00360242	C6246, C7259, C5002, C5128, C3220, C3813, C5270, C1520, C3403
10	purine nucleoside monophosphate catabolic process	GO:0009128	2.69058	1.09308	0.0397544	C9215, C10343, C7232, C10115, C8796, C8952
10	ribonucleoside monophosphate catabolic process	GO:0009158	2.69058	1.09308	0.0397544	C9215, C10343, C7232, C10115, C8796, C8952
10	unsaturated fatty acid metabolic process	GO:0033559	0.896861	0.0840831	0.0197121	C5009, C7996
11	leukotriene metabolic process	GO:0006691	0.896861	0.0672665	0.0137688	C5009, C7996
11	positive regulation of transcription, DNA-templated	GO:0045893	0.896861	0.0840831	0.0197121	C6853, C8799
11	prostanoid metabolic process	GO:0006692	0.896861	0.0588582	0.0111492	C5009, C7996
11	purine ribonucleoside monophosphate catabolic process	GO:0009169	2.69058	1.09308	0.0397544	C9215, C10343, C7232, C10115, C8796, C8952
12	ATP catabolic process	GO:0006200	2.69058	1.09308	0.0397544	C9215, C10343, C7232, C10115, C8796, C8952
12	prostaglandin metabolic process	GO:0006693	0.896861	0.0588582	0.0111492	C5009, C7996

## Sheet: Table S7
10+ mm S-locus up-regulated GO terms
Level	GO Term	GO ID	Test Set Percentage	Reference Set Percentage	P-Value	Annotated Transcripts
2	cell killing	GO:0001906	0.185014	0.0181242	0.0422436	Contig11887, Contig10744
2	multi-organism process	GO:0051704	3.60777	2.45582	0.0261693	Contig13729, Contig13288, Contig11898, Contig11889, Contig9939, Contig11879, Contig10744, Contig11820, Contig6194, Contig11817, Contig9433, Contig9793, Contig14189, Contig11002, Contig14163, Contig9762, Contig14158, Contig11309, Contig10207, Contig8176, Contig13332, Contig4221, Contig13666, Contig11488, Contig5645, Contig15813, Contig407, Contig2676, Contig3731, Contig12381, Contig12370, Contig37…
3	cell wall organization or biogenesis	GO:0071554	4.07031	1.94835	3.38318e-05	Contig12303, Contig1845, Contig4651, Contig13729, Contig866, Contig8516, Contig5263, Contig11898, Contig3876, Contig9939, Contig9499, Contig83, Contig14666, Contig4483, Contig50, Contig5549, Contig195, Contig4706, Contig2537, Contig5339, Contig6779, Contig13332, Contig929, Contig8913, Contig11497, Contig11493, Contig2028, Contig11462, Contig12899, Contig417, Contig7694, Contig7691, Contig407, Con…
3	multi-organism reproductive process	GO:0044703	1.57262	0.734028	0.00676138	Contig13288, Contig9939, Contig9793, Contig14189, Contig11002, Contig14163, Contig11309, Contig13332, Contig4221, Contig5645, Contig407, Contig3731, Contig12381, Contig3719, Contig14873, Contig4333, Contig3585
3	wax metabolic process	GO:0010166	0.462535	0.0996828	0.010615	Contig8513, Contig1624, Contig4221, Contig3719, Contig1545
4	carbohydrate metabolic process	GO:0005975	11.1933	8.09243	0.000673443	Contig7914, Contig16206, Contig6031, Contig1845, Contig8558, Contig13740, Contig4651, Contig6018, Contig10919, Contig13729, Contig13288, Contig1380, Contig10906, Contig4197, Contig16095, Contig7433, Contig2450, Contig866, Contig8516, Contig3091, Contig1350, Contig13253, Contig3876, Contig9939, Contig11513, Contig9133, Contig11504, Contig83, Contig14666, Contig11842, Contig2754, Contig9108, Contig…
4	cellular process involved in reproduction in multicellular organism	GO:0022412	0.462535	0.117807	0.0179321	Contig13288, Contig14189, Contig4221, Contig12381, Contig3719
4	endomembrane system organization	GO:0010256	0.185014	0.0181242	0.0422436	Contig11959, Contig12867
4	external encapsulating structure organization	GO:0045229	2.96022	1.40462	0.000378867	Contig1845, Contig4651, Contig13729, Contig866, Contig8516, Contig11898, Contig3876, Contig9939, Contig83, Contig14666, Contig4483, Contig50, Contig5549, Contig195, Contig2537, Contig5339, Contig6779, Contig13332, Contig929, Contig12899, Contig417, Contig7694, Contig7691, Contig407, Contig7663, Contig8279, Contig12370, Contig252, Contig14873, Contig8234, Contig218, Contig4320
4	sexual reproduction	GO:0019953	0.647549	0.2628	0.0372616	Contig13288, Contig14189, Contig14163, Contig4221, Contig12381, Contig3719, Contig3585
4	wax biosynthetic process	GO:0010025	0.462535	0.0815587	0.00565391	Contig8513, Contig1624, Contig4221, Contig3719, Contig1545
5	cell wall organization	GO:0071555	2.12766	0.779338	0.000111233	Contig4651, Contig13729, Contig8516, Contig11898, Contig3876, Contig83, Contig14666, Contig4483, Contig50, Contig195, Contig2537, Contig5339, Contig929, Contig12899, Contig417, Contig7691, Contig407, Contig8279, Contig12370, Contig252, Contig14873, Contig8234, Contig218
5	cellular carbohydrate metabolic process	GO:0044262	6.10546	4.15949	0.00466458	Contig16206, Contig1845, Contig13740, Contig4651, Contig10919, Contig13729, Contig13288, Contig10906, Contig7433, Contig866, Contig8516, Contig3091, Contig1350, Contig3876, Contig9939, Contig11513, Contig83, Contig14666, Contig11842, Contig2754, Contig3026, Contig50, Contig5549, Contig2287, Contig2286, Contig14618, Contig1624, Contig14169, Contig4411, Contig2249, Contig195, Contig5389, Contig981,…
5	cuticle development	GO:0042335	0.370028	0.0724966	0.0174138	Contig8513, Contig4221, Contig3719, Contig1545
5	gamete generation	GO:0007276	0.462535	0.135931	0.0279692	Contig13288, Contig14189, Contig4221, Contig12381, Contig3719
5	membrane fusion	GO:0061025	0.277521	0.0543725	0.0395197	Contig7474, Contig9428, Contig13354
5	pollen germination	GO:0009846	0.462535	0.135931	0.0279692	Contig9939, Contig9793, Contig11309, Contig13332, Contig3731
5	polysaccharide metabolic process	GO:0005976	5.3654	3.46171	0.00271993	Contig1845, Contig13740, Contig4651, Contig10919, Contig13729, Contig13288, Contig7433, Contig866, Contig8516, Contig3091, Contig1350, Contig3876, Contig9939, Contig83, Contig14666, Contig11842, Contig2754, Contig50, Contig5549, Contig2287, Contig2286, Contig14618, Contig1624, Contig4411, Contig2249, Contig195, Contig5389, Contig981, Contig4706, Contig2537, Contig5339, Contig6779, Contig13332, Co…
5	regulation of cell proliferation	GO:0042127	0.370028	0.0362483	0.00329006	Contig13726, Contig10557, Contig7031, Contig10963
5	single-organism carbohydrate metabolic process	GO:0044723	8.78816	6.79656	0.0172593	Contig7914, Contig16206, Contig6031, Contig1845, Contig8558, Contig13740, Contig4651, Contig6018, Contig10919, Contig13729, Contig13288, Contig10906, Contig16095, Contig7433, Contig866, Contig8516, Contig13253, Contig3876, Contig9939, Contig11513, Contig9133, Contig83, Contig14666, Contig11842, Contig2754, Contig9108, Contig3026, Contig50, Contig4109, Contig6194, Contig5549, Contig2287, Contig146…
6	aminoglycan catabolic process	GO:0006026	0.832562	0.2628	0.00526316	Contig12303, Contig8558, Contig16095, Contig13253, Contig2754, Contig4109, Contig1592, Contig14214, Contig15185
6	cell wall modification	GO:0042545	1.75763	0.48029	1.18178e-05	Contig13729, Contig8516, Contig11898, Contig3876, Contig83, Contig14666, Contig4483, Contig50, Contig195, Contig2537, Contig5339, Contig12899, Contig417, Contig7691, Contig407, Contig12370, Contig252, Contig8234, Contig218
6	cellular polysaccharide metabolic process	GO:0044264	5.3654	3.44359	0.00204831	Contig1845, Contig13740, Contig4651, Contig10919, Contig13729, Contig13288, Contig7433, Contig866, Contig8516, Contig3091, Contig1350, Contig3876, Contig9939, Contig83, Contig14666, Contig11842, Contig2754, Contig50, Contig5549, Contig2287, Contig2286, Contig14618, Contig1624, Contig4411, Contig2249, Contig195, Contig5389, Contig981, Contig4706, Contig2537, Contig5339, Contig6779, Contig13332, Co…
6	defense response by callose deposition	GO:0052542	0.277521	0.0362483	0.0188475	Contig13729, Contig11898, Contig12370
6	glucan metabolic process	GO:0044042	5.2729	3.19891	0.000747148	Contig1845, Contig13740, Contig4651, Contig10919, Contig13729, Contig13288, Contig7433, Contig866, Contig8516, Contig3091, Contig1350, Contig3876, Contig9939, Contig83, Contig14666, Contig11842, Contig2754, Contig50, Contig5549, Contig2287, Contig2286, Contig14618, Contig1624, Contig4411, Contig2249, Contig195, Contig5389, Contig981, Contig2537, Contig5339, Contig6779, Contig13332, Contig13689, C…
6	glycerolipid metabolic process	GO:0046486	2.22017	1.42275	0.0476439	Contig7914, Contig8558, Contig16095, Contig15447, Contig15442, Contig7426, Contig13253, Contig8852, Contig11513, Contig9485, Contig4109, Contig5074, Contig1924, Contig13319, Contig3493, Contig9838, Contig11767, Contig1592, Contig14214, Contig10660, Contig7180, Contig15185, Contig10989, Contig9327
6	male gamete generation	GO:0048232	0.462535	0.0724966	0.00391939	Contig13288, Contig14189, Contig4221, Contig12381, Contig3719
6	negative regulation of cell proliferation	GO:0008285	0.185014	0	0.00795366	Contig13726, Contig10557
6	oligosaccharide metabolic process	GO:0009311	4.53284	2.97236	0.00748318	Contig13740, Contig4651, Contig10919, Contig13729, Contig13288, Contig7433, Contig866, Contig8516, Contig3876, Contig9939, Contig83, Contig11842, Contig2754, Contig50, Contig6194, Contig5549, Contig2287, Contig14618, Contig14169, Contig2249, Contig195, Contig5389, Contig981, Contig2537, Contig5339, Contig6779, Contig13332, Contig13689, Contig7030, Contig11493, Contig8452, Contig12899, Contig417, …
6	regulation of lipid metabolic process	GO:0019216	0.277521	0.0543725	0.0395197	Contig13726, Contig9802, Contig15171
6	xylem development	GO:0010089	0.185014	0.0181242	0.0422436	Contig9802, Contig15171
7	cell wall macromolecule catabolic process	GO:0016998	0.555042	0.144993	0.0106612	Contig12303, Contig5263, Contig11497, Contig2028, Contig11462, Contig12391
7	cellular glucan metabolic process	GO:0006073	5.2729	3.19891	0.000747148	Contig1845, Contig13740, Contig4651, Contig10919, Contig13729, Contig13288, Contig7433, Contig866, Contig8516, Contig3091, Contig1350, Contig3876, Contig9939, Contig83, Contig14666, Contig11842, Contig2754, Contig50, Contig5549, Contig2287, Contig2286, Contig14618, Contig1624, Contig4411, Contig2249, Contig195, Contig5389, Contig981, Contig2537, Contig5339, Contig6779, Contig13332, Contig13689, C…
7	defense response to fungus	GO:0050832	0.740056	0.308111	0.0496861	Contig13729, Contig11879, Contig10744, Contig8176, Contig13666, Contig2676, Contig12370, Contig1545
7	disaccharide metabolic process	GO:0005984	4.44033	2.89986	0.0069195	Contig13740, Contig4651, Contig10919, Contig13729, Contig13288, Contig7433, Contig866, Contig8516, Contig3876, Contig9939, Contig83, Contig11842, Contig2754, Contig50, Contig5549, Contig2287, Contig14618, Contig14169, Contig2249, Contig195, Contig5389, Contig981, Contig2537, Contig5339, Contig6779, Contig13332, Contig13689, Contig7030, Contig11493, Contig8452, Contig12899, Contig417, Contig7694, …
7	glycosaminoglycan catabolic process	GO:0006027	0.740056	0.199366	0.00385784	Contig8558, Contig16095, Contig13253, Contig2754, Contig4109, Contig1592, Contig14214, Contig15185
7	microgametogenesis	GO:0055046	0.370028	0.108745	0.0481283	Contig13288, Contig4221, Contig12381, Contig3719
7	negative regulation of response to alcohol	GO:1901420	0.277521	0.0543725	0.0395197	Contig13644, Contig14264, Contig6228
7	proximal/distal pattern formation	GO:0009954	0.185014	0.00906208	0.0224441	Contig11505, Contig11020
7	ubiquinone metabolic process	GO:0006743	0.647549	0.271862	0.0425522	Contig7469, Contig58, Contig3647, Contig970, Contig11950, Contig6568, Contig9368
8	callose deposition in cell wall	GO:0052543	0.277521	0.0543725	0.0395197	Contig13729, Contig11898, Contig12370
8	defense response by cell wall thickening	GO:0052482	0.277521	0.0362483	0.0188475	Contig13729, Contig11898, Contig12370
8	diterpenoid metabolic process	GO:0016101	0.277521	0.0362483	0.0188475	Contig13726, Contig5074, Contig15512
8	DNA catabolic process	GO:0006308	0.277521	0.0543725	0.0395197	Contig8835, Contig11858, Contig10998
8	galactose metabolic process	GO:0006012	1.2951	0.643407	0.0209215	Contig8558, Contig13288, Contig10906, Contig16095, Contig13253, Contig9108, Contig4109, Contig3493, Contig1592, Contig14214, Contig7182, Contig7180, Contig15185, Contig10989
8	negative regulation of apoptotic process	GO:0043066	0.185014	0.00906208	0.0224441	Contig11867, Contig10628
8	pollen sperm cell differentiation	GO:0048235	0.370028	0.0543725	0.00853477	Contig13288, Contig4221, Contig12381, Contig3719
8	protein phosphorylation	GO:0006468	5.92044	4.03262	0.00524055	Contig15477, Contig7901, Contig6813, Contig10475, Contig13721, Contig4994, Contig10469, Contig8524, Contig8510, Contig11889, Contig11062, Contig8397, Contig2764, Contig9471, Contig11044, Contig10751, Contig11837, Contig11396, Contig8356, Contig6189, Contig9796, Contig14614, Contig11003, Contig14966, Contig9412, Contig7226, Contig12412, Contig12771, Contig4766, Contig14913, Contig12724, Contig161,…
8	starch metabolic process	GO:0005982	4.34783	2.87268	0.00886224	Contig13740, Contig4651, Contig10919, Contig13729, Contig13288, Contig7433, Contig866, Contig8516, Contig3876, Contig9939, Contig83, Contig11842, Contig2754, Contig50, Contig5549, Contig2287, Contig14618, Contig1624, Contig2249, Contig195, Contig5389, Contig981, Contig2537, Contig5339, Contig6779, Contig13332, Contig13689, Contig7030, Contig11493, Contig8452, Contig12899, Contig417, Contig7694, C…
8	sucrose metabolic process	GO:0005985	4.25532	2.83643	0.0110796	Contig13740, Contig4651, Contig10919, Contig13729, Contig13288, Contig7433, Contig866, Contig8516, Contig3876, Contig9939, Contig83, Contig11842, Contig2754, Contig50, Contig5549, Contig2287, Contig14618, Contig2249, Contig195, Contig5389, Contig981, Contig2537, Contig5339, Contig6779, Contig13332, Contig13689, Contig7030, Contig11493, Contig8452, Contig12899, Contig417, Contig7694, Contig7691, C…
8	ubiquinone biosynthetic process	GO:0006744	0.647549	0.271862	0.0425522	Contig7469, Contig58, Contig3647, Contig970, Contig11950, Contig6568, Contig9368
9	(1->3)-beta-D-glucan metabolic process	GO:0006074	0.462535	0.0996828	0.010615	Contig13729, Contig11842, Contig12370, Contig10603, Contig11241
9	defense response by callose deposition in cell wall	GO:0052544	0.277521	0.0362483	0.0188475	Contig13729, Contig11898, Contig12370
9	galactose transport	GO:0015757	0.185014	0.0181242	0.0422436	Contig13259, Contig3716
9	protein autophosphorylation	GO:0046777	0.462535	0.144993	0.0340929	Contig7901, Contig8524, Contig11003, Contig5645, Contig13649
9	retinoid metabolic process	GO:0001523	0.185014	0.00906208	0.0224441	Contig5074, Contig15512
10	base-excision repair, AP site formation	GO:0006285	0.185014	0	0.00795366	Contig8835, Contig11858
10	beta-glucan biosynthetic process	GO:0051274	1.11008	0.552787	0.035963	Contig1845, Contig13729, Contig9939, Contig14666, Contig11842, Contig5549, Contig13332, Contig7694, Contig12370, Contig10603, Contig4320, Contig11241
10	negative regulation of abscisic acid-activated signaling pathway	GO:0009788	0.277521	0.0543725	0.0395197	Contig13644, Contig14264, Contig6228
10	retinol metabolic process	GO:0042572	0.185014	0.00906208	0.0224441	Contig5074, Contig15512
10	RNA splicing, via transesterification reactions	GO:0000375	0.462535	0.154055	0.0409846	Contig4184, Contig11856, Contig9790, Contig12523, Contig9391
11	(1->3)-beta-D-glucan biosynthetic process	GO:0006075	0.462535	0.0996828	0.010615	Contig13729, Contig11842, Contig12370, Contig10603, Contig11241
11	corolla development	GO:0048465	0.185014	0.00906208	0.0224441	Contig11505, Contig11020
11	protein arginylation	GO:0016598	0.185014	0.00906208	0.0224441	Contig9802, Contig15171
11	regulation of protein serine/threonine kinase activity	GO:0071900	0.277521	0.0543725	0.0395197	Contig4994, Contig11889, Contig14966
11	RNA splicing, via transesterification reactions with bulged adenosine as nucleophile	GO:0000377	0.462535	0.154055	0.0409846	Contig4184, Contig11856, Contig9790, Contig12523, Contig9391
12	petal development	GO:0048441	0.185014	0.00906208	0.0224441	Contig11505, Contig11020
12	regulation of cyclin-dependent protein serine/threonine kinase activity	GO:0000079	0.277521	0.0362483	0.0188475	Contig4994, Contig11889, Contig14966
12	tetrahydrofolate biosynthetic process	GO:0046654	0.185014	0.0181242	0.0422436	Contig7414, Contig9386

## Sheet: Table S8
10+ mm S-locus down-regulated GO terms
Level	GO Term	GO-ID	Test Set Percentage	Reference Set Percentage	P-Value	Annotated Transcripts
2	rhythmic process	GO:0048511	0.680272	0.201097	0.00644753	Contig106, Contig420, Contig402, Contig9446, Contig2922, Contig9637, Contig269, Contig11652
2	signaling	GO:0023052	7.39796	5.71298	0.022292	Contig15386, Contig1007, Contig9180, Contig8087, Contig106, Contig12089, Contig12078, Contig8058, Contig8048, Contig420, Contig769, Contig9446, Contig9430, Contig11260, Contig15609, Contig8330, Contig8681, Contig6146, Contig8675, Contig5051, Contig5040, Contig11588, Contig11583, Contig6123, Contig11214, Contig1918, Contig5024, Contig11200, Contig8997, Contig8983, Contig8975, Contig3178, Contig126…
3	cellular component biogenesis	GO:0044085	7.90816	6.38026	0.0467815	Contig1381, Contig476, Contig12094, Contig4605, Contig450, Contig1690, Contig8062, Contig16414, Contig3850, Contig9492, Contig8043, Contig429, Contig789, Contig787, Contig1308, Contig1653, Contig2724, Contig8369, Contig7278, Contig738, Contig1602, Contig1600, Contig5057, Contig11221, Contig6480, Contig5030, Contig1917, Contig5022, Contig7552, Contig11540, Contig5331, Contig2054, Contig5672, Conti…
3	circadian rhythm	GO:0007623	0.680272	0.201097	0.00644753	Contig106, Contig420, Contig402, Contig9446, Contig2922, Contig9637, Contig269, Contig11652
3	regulation of molecular function	GO:0065009	2.21088	1.30713	0.0176658	Contig10819, Contig12095, Contig12089, Contig8048, Contig778, Contig6146, Contig8679, Contig4244, Contig12934, Contig3120, Contig3777, Contig13068, Contig13043, Contig2654, Contig13036, Contig4171, Contig12185, Contig14338, Contig13555, Contig12101, Contig13519, Contig13514, Contig13801, Contig7602, Contig3256, Contig3583
3	single organism signaling	GO:0044700	7.39796	5.71298	0.022292	Contig15386, Contig1007, Contig9180, Contig8087, Contig106, Contig12089, Contig12078, Contig8058, Contig8048, Contig420, Contig769, Contig9446, Contig9430, Contig11260, Contig15609, Contig8330, Contig8681, Contig6146, Contig8675, Contig5051, Contig5040, Contig11588, Contig11583, Contig6123, Contig11214, Contig1918, Contig5024, Contig11200, Contig8997, Contig8983, Contig8975, Contig3178, Contig126…
4	cell communication	GO:0007154	7.65306	6.06947	0.0359524	Contig15386, Contig1007, Contig9180, Contig8087, Contig106, Contig12089, Contig12078, Contig8058, Contig8048, Contig420, Contig769, Contig9446, Contig9430, Contig11260, Contig15609, Contig8330, Contig8681, Contig6146, Contig8675, Contig5051, Contig5040, Contig11588, Contig11583, Contig6123, Contig11214, Contig1918, Contig5024, Contig11200, Contig8997, Contig8983, Contig8975, Contig3178, Contig896…
4	cellular aldehyde metabolic process	GO:0006081	1.19048	0.59415	0.0218149	Contig3848, Contig13138, Contig8392, Contig12602, Contig4559, Contig9397, Contig13998, Contig12529, Contig1199, Contig14370, Contig3940, Contig804, Contig6861, Contig5762
4	cellular biosynthetic process	GO:0044249	24.6599	21.9561	0.0353964	Contig1381, Contig15025, Contig11904, Contig3549, Contig10817, Contig3540, Contig488, Contig475, Contig473, Contig12097, Contig106, Contig4605, Contig15345, Contig450, Contig1690, Contig8067, Contig13156, Contig16414, Contig8058, Contig3850, Contig793, Contig1673, Contig12057, Contig72, Contig429, Contig789, Contig787, Contig1308, Contig420, Contig8038, Contig62, Contig8392, Contig12042, Contig41…
4	olefin metabolic process	GO:1900673	1.10544	0.429616	0.0064694	Contig106, Contig787, Contig420, Contig402, Contig2388, Contig2985, Contig2922, Contig5590, Contig269, Contig1729, Contig14627, Contig4044, Contig4010
4	organic substance biosynthetic process	GO:1901576	26.1905	23.4004	0.0332293	Contig1381, Contig15025, Contig2462, Contig11904, Contig3549, Contig10817, Contig3540, Contig488, Contig475, Contig473, Contig12097, Contig106, Contig104, Contig4605, Contig15345, Contig450, Contig1690, Contig8067, Contig8062, Contig13156, Contig16414, Contig3850, Contig799, Contig793, Contig1673, Contig12057, Contig72, Contig429, Contig789, Contig787, Contig1308, Contig420, Contig8038, Contig62,…
4	photosynthesis	GO:0015979	2.29592	1.36197	0.01464	Contig1371, Contig1340, Contig36, Contig1609, Contig11235, Contig12610, Contig1299, Contig368, Contig641, Contig603, Contig10025, Contig1807, Contig3070, Contig1199, Contig12161, Contig1778, Contig851, Contig8101, Contig804, Contig7326, Contig11658, Contig11638, Contig4362, Contig3256, Contig2154, Contig5756, Contig15033
4	response to transition metal nanoparticle	GO:1990267	0.765306	0.255941	0.00756078	Contig106, Contig420, Contig402, Contig2922, Contig269, Contig2579, Contig888, Contig6256, Contig5748
4	ribonucleoprotein complex biogenesis	GO:0022613	5.78231	3.91225	0.00316747	Contig1381, Contig4605, Contig450, Contig1690, Contig16414, Contig429, Contig789, Contig787, Contig1308, Contig1653, Contig2724, Contig8369, Contig738, Contig1602, Contig1600, Contig6480, Contig5030, Contig1917, Contig11540, Contig5331, Contig2054, Contig5672, Contig4574, Contig8903, Contig1295, Contig1281, Contig1278, Contig1252, Contig2337, Contig5956, Contig342, Contig1583, Contig1220, Contig6…
4	RNA localization	GO:0006403	0.42517	0.0731261	0.00565329	Contig106, Contig420, Contig402, Contig2922, Contig269
4	stomatal movement	GO:0010118	0.765306	0.173675	0.000930459	Contig10817, Contig106, Contig420, Contig402, Contig6123, Contig2922, Contig13916, Contig269, Contig12172
4	sulfur compound metabolic process	GO:0006790	3.48639	2.26691	0.0118425	Contig488, Contig12097, Contig451, Contig78, Contig72, Contig62, Contig408, Contig8357, Contig12, Contig11243, Contig5059, Contig7572, Contig5367, Contig12996, Contig12615, Contig8951, Contig9012, Contig651, Contig2611, Contig8598, Contig14779, Contig11101, Contig10010, Contig9975, Contig13974, Contig8869, Contig5211, Contig1180, Contig2570, Contig1112, Contig3618, Contig12164, Contig3940, Contig…
5	aldehyde catabolic process	GO:0046185	0.170068	0.0182815	0.049449	Contig3848, Contig3940
5	carbohydrate catabolic process	GO:0016052	2.80612	1.90128	0.0467598	Contig2462, Contig3540, Contig104, Contig13156, Contig13138, Contig12042, Contig744, Contig8357, Contig3184, Contig2090, Contig10434, Contig8956, Contig12602, Contig5310, Contig7828, Contig4559, Contig1240, Contig1199, Contig295, Contig2599, Contig263, Contig14031, Contig1470, Contig3618, Contig1734, Contig8101, Contig13871, Contig7326, Contig11633, Contig5782, Contig3237, Contig15055, Contig5756
5	cell-cell signaling	GO:0007267	0.255102	0.0548446	0.0490494	Contig12078, Contig5780, Contig5762
5	coenzyme metabolic process	GO:0006732	3.14626	2.16636	0.0383527	Contig2462, Contig10817, Contig451, Contig13138, Contig8392, Contig12042, Contig408, Contig8357, Contig8353, Contig5059, Contig12615, Contig6750, Contig5615, Contig13061, Contig5908, Contig9012, Contig10025, Contig13998, Contig10010, Contig13915, Contig1180, Contig295, Contig5831, Contig1470, Contig3618, Contig15405, Contig1734, Contig8101, Contig14627, Contig7326, Contig4020, Contig6874, Contig5…
5	embryo development	GO:0009790	2.12585	1.31627	0.0348594	Contig488, Contig15351, Contig12089, Contig451, Contig8058, Contig12069, Contig8038, Contig62, Contig7278, Contig11254, Contig5059, Contig5022, Contig14826, Contig12626, Contig11527, Contig3111, Contig7811, Contig696, Contig3741, Contig2643, Contig9337, Contig10326, Contig15128, Contig14003, Contig11670
5	establishment of RNA localization	GO:0051236	0.42517	0.0731261	0.00565329	Contig106, Contig420, Contig402, Contig2922, Contig269
5	mitochondrion organization	GO:0007005	0.510204	0.173675	0.0292144	Contig6732, Contig9030, Contig3068, Contig2513, Contig12444, Contig11680
5	olefin biosynthetic process	GO:1900674	1.02041	0.35649	0.00293528	Contig106, Contig787, Contig420, Contig402, Contig2388, Contig2985, Contig2922, Contig5590, Contig269, Contig1729, Contig14627, Contig4010
5	plastid organization	GO:0009657	1.10544	0.548446	0.0273509	Contig10817, Contig106, Contig420, Contig402, Contig11221, Contig7811, Contig11808, Contig3741, Contig9334, Contig2922, Contig1199, Contig269, Contig11680
5	positive regulation of growth	GO:0045927	0.170068	0.00914077	0.0264166	Contig5022, Contig13549
5	regulation of catalytic activity	GO:0050790	2.21088	1.25229	0.0107377	Contig10819, Contig12095, Contig12089, Contig8048, Contig778, Contig6146, Contig8679, Contig4244, Contig12934, Contig3120, Contig3777, Contig13068, Contig13043, Contig2654, Contig13036, Contig4171, Contig12185, Contig14338, Contig13555, Contig12101, Contig13519, Contig13514, Contig13801, Contig7602, Contig3256, Contig3583
5	regulation of stomatal movement	GO:0010119	0.765306	0.0639854	4.51577e-06	Contig10817, Contig106, Contig420, Contig402, Contig6123, Contig2922, Contig13916, Contig269, Contig12172
5	ribosome biogenesis	GO:0042254	5.69728	3.89397	0.00499851	Contig1381, Contig4605, Contig450, Contig1690, Contig16414, Contig429, Contig789, Contig787, Contig1308, Contig1653, Contig2724, Contig8369, Contig738, Contig1602, Contig1600, Contig6480, Contig5030, Contig1917, Contig11540, Contig5331, Contig2054, Contig5672, Contig4574, Contig8903, Contig1295, Contig1281, Contig1278, Contig1252, Contig2337, Contig5956, Contig342, Contig1583, Contig1220, Contig6…
5	signal transduction	GO:0007165	7.22789	5.66728	0.0356351	Contig15386, Contig1007, Contig9180, Contig8087, Contig106, Contig12089, Contig12078, Contig8058, Contig8048, Contig420, Contig769, Contig9446, Contig9430, Contig11260, Contig15609, Contig8330, Contig8681, Contig6146, Contig8675, Contig5051, Contig5040, Contig11588, Contig11583, Contig6123, Contig11214, Contig1918, Contig5024, Contig11200, Contig8997, Contig8983, Contig8975, Contig3178, Contig126…
5	sulfur compound biosynthetic process	GO:0044272	1.87075	1.06033	0.0195002	Contig12097, Contig72, Contig408, Contig8357, Contig12, Contig11243, Contig5059, Contig7572, Contig5367, Contig12996, Contig11101, Contig13974, Contig8869, Contig1180, Contig2570, Contig1112, Contig3618, Contig3940, Contig837, Contig14627, Contig5748, Contig2471
5	thioester metabolic process	GO:0035383	0.765306	0.201097	0.00208074	Contig451, Contig8357, Contig5059, Contig12615, Contig9012, Contig10010, Contig3618, Contig4020, Contig6874
5	vitamin metabolic process	GO:0006766	2.46599	1.46252	0.0126443	Contig10817, Contig8087, Contig792, Contig72, Contig8353, Contig12, Contig12689, Contig10434, Contig12602, Contig5314, Contig4559, Contig10730, Contig2357, Contig5615, Contig13061, Contig5908, Contig11101, Contig10000, Contig13612, Contig12529, Contig13915, Contig5898, Contig2250, Contig14370, Contig9259, Contig837, Contig7309, Contig3278, Contig2471
6	acyl-CoA metabolic process	GO:0006637	0.765306	0.201097	0.00208074	Contig451, Contig8357, Contig5059, Contig12615, Contig9012, Contig10010, Contig3618, Contig4020, Contig6874
6	amine catabolic process	GO:0009310	0.170068	0.00914077	0.0264166	Contig7162, Contig16204
6	amino sugar catabolic process	GO:0046348	0.255102	0.0457038	0.035187	Contig1004, Contig2643, Contig6911
6	coumarin metabolic process	GO:0009804	0.85034	0.292505	0.00585058	Contig106, Contig787, Contig420, Contig402, Contig2388, Contig2985, Contig2922, Contig5590, Contig269, Contig1729
6	etioplast organization	GO:0009662	0.42517	0.00914077	4.71595e-05	Contig106, Contig420, Contig402, Contig2922, Contig269
6	glucosamine-containing compound metabolic process	GO:1901071	0.255102	0.0457038	0.035187	Contig1004, Contig2643, Contig6911
6	lignin metabolic process	GO:0009808	0.935374	0.338208	0.00535935	Contig106, Contig787, Contig420, Contig402, Contig2388, Contig2985, Contig2922, Contig5590, Contig269, Contig1729, Contig7309
6	monosaccharide metabolic process	GO:0005996	4.2517	2.69653	0.00402685	Contig3556, Contig2462, Contig3540, Contig104, Contig8062, Contig13156, Contig792, Contig9486, Contig13138, Contig12042, Contig744, Contig8357, Contig8687, Contig3184, Contig10434, Contig8956, Contig8951, Contig12602, Contig5314, Contig5310, Contig4559, Contig2357, Contig15563, Contig13028, Contig7138, Contig10387, Contig5279, Contig13993, Contig13985, Contig13612, Contig12517, Contig6311, Contig…
6	morphogenesis of an epithelium	GO:0002009	0.170068	0.0182815	0.049449	Contig12089, Contig5022
6	negative regulation of catalytic activity	GO:0043086	0.85034	0.383912	0.0309049	Contig10819, Contig778, Contig8679, Contig4244, Contig3120, Contig3777, Contig2654, Contig4171, Contig13514, Contig3583
6	phenylpropanoid biosynthetic process	GO:0009699	0.85034	0.35649	0.0242389	Contig106, Contig787, Contig420, Contig402, Contig2388, Contig2985, Contig2922, Contig5590, Contig269, Contig1729
6	photosynthesis, light harvesting	GO:0009765	0.935374	0.447898	0.0440495	Contig1371, Contig1340, Contig36, Contig12610, Contig368, Contig641, Contig603, Contig12161, Contig851, Contig4362, Contig2154
6	positive regulation of biosynthetic process	GO:0009891	0.680272	0.228519	0.0117879	Contig793, Contig2705, Contig6480, Contig11808, Contig5929, Contig11160, Contig10373, Contig13940
6	positive regulation of macromolecule metabolic process	GO:0010604	0.680272	0.274223	0.0269821	Contig793, Contig2705, Contig6480, Contig11808, Contig5929, Contig11160, Contig10373, Contig13940
6	regulation of protein metabolic process	GO:0051246	2.63605	1.75503	0.0392198	Contig12095, Contig8067, Contig793, Contig1673, Contig2705, Contig6480, Contig11554, Contig5664, Contig3122, Contig10758, Contig5929, Contig651, Contig2615, Contig14432, Contig14792, Contig8897, Contig9616, Contig10315, Contig10306, Contig13902, Contig591, Contig14389, Contig14325, Contig9564, Contig13519, Contig5153, Contig5143, Contig11619, Contig6505, Contig7931, Contig5748
6	response to zinc ion	GO:0010043	0.595238	0.127971	0.0027331	Contig106, Contig420, Contig402, Contig2922, Contig269, Contig2579, Contig6256
6	stilbene metabolic process	GO:0009810	0.85034	0.283364	0.00487208	Contig106, Contig787, Contig420, Contig402, Contig2388, Contig2985, Contig2922, Contig5590, Contig269, Contig1729
6	thioester biosynthetic process	GO:0035384	0.255102	0.0548446	0.0490494	Contig8357, Contig5059, Contig3618
6	trichome differentiation	GO:0010026	0.595238	0.246801	0.0417603	Contig11270, Contig7552, Contig1237, Contig12108, Contig13549, Contig10871, Contig5762
6	water-soluble vitamin metabolic process	GO:0006767	2.46599	1.40768	0.00777408	Contig10817, Contig8087, Contig792, Contig72, Contig8353, Contig12, Contig12689, Contig10434, Contig12602, Contig5314, Contig4559, Contig10730, Contig2357, Contig5615, Contig13061, Contig5908, Contig11101, Contig10000, Contig13612, Contig12529, Contig13915, Contig5898, Contig2250, Contig14370, Contig9259, Contig837, Contig7309, Contig3278, Contig2471
7	acyl-CoA biosynthetic process	GO:0071616	0.255102	0.0548446	0.0490494	Contig8357, Contig5059, Contig3618
7	chitin metabolic process	GO:0006030	0.255102	0.0457038	0.035187	Contig1004, Contig2643, Contig6911
7	coumarin biosynthetic process	GO:0009805	0.85034	0.292505	0.00585058	Contig106, Contig787, Contig420, Contig402, Contig2388, Contig2985, Contig2922, Contig5590, Contig269, Contig1729
7	glucosamine-containing compound catabolic process	GO:1901072	0.255102	0.0457038	0.035187	Contig1004, Contig2643, Contig6911
7	hexose metabolic process	GO:0019318	3.65646	2.31261	0.00700516	Contig3556, Contig2462, Contig3540, Contig104, Contig8062, Contig13156, Contig9486, Contig13138, Contig12042, Contig744, Contig8357, Contig8687, Contig3184, Contig10434, Contig8956, Contig8951, Contig12602, Contig5310, Contig4559, Contig15563, Contig13028, Contig7138, Contig10387, Contig13993, Contig13985, Contig12517, Contig6311, Contig10320, Contig1199, Contig295, Contig2599, Contig263, Contig1…
7	lignin biosynthetic process	GO:0009809	0.85034	0.301645	0.00697567	Contig106, Contig787, Contig420, Contig402, Contig2388, Contig2985, Contig2922, Contig5590, Contig269, Contig1729
7	nucleic acid transport	GO:0050657	0.42517	0.0731261	0.00565329	Contig106, Contig420, Contig402, Contig2922, Contig269
7	photosynthesis, dark reaction	GO:0019685	0.510204	0.146252	0.0158001	Contig1609, Contig11235, Contig1199, Contig8101, Contig804, Contig5756
7	positive regulation of cellular biosynthetic process	GO:0031328	0.680272	0.228519	0.0117879	Contig793, Contig2705, Contig6480, Contig11808, Contig5929, Contig11160, Contig10373, Contig13940
7	positive regulation of gene expression	GO:0010628	0.42517	0.137112	0.0385123	Contig11808, Contig5929, Contig11160, Contig10373, Contig13940
7	positive regulation of hydrolase activity	GO:0051345	0.42517	0.146252	0.046643	Contig6146, Contig13068, Contig13036, Contig12185, Contig12101
7	positive regulation of macromolecule biosynthetic process	GO:0010557	0.680272	0.228519	0.0117879	Contig793, Contig2705, Contig6480, Contig11808, Contig5929, Contig11160, Contig10373, Contig13940
7	posttranscriptional regulation of gene expression	GO:0010608	2.89116	1.65448	0.00485567	Contig488, Contig15351, Contig8067, Contig793, Contig1673, Contig62, Contig2705, Contig11254, Contig6480, Contig11554, Contig5664, Contig3122, Contig10758, Contig5929, Contig9363, Contig651, Contig2615, Contig14432, Contig14792, Contig8897, Contig9616, Contig12507, Contig10315, Contig10306, Contig13902, Contig591, Contig14325, Contig5153, Contig9859, Contig5143, Contig11619, Contig6505, Contig793…
7	protein localization to mitochondrion	GO:0070585	0.42517	0.0914077	0.0111942	Contig6732, Contig9030, Contig3068, Contig2513, Contig12444
7	regulation of cellular protein metabolic process	GO:0032268	2.55102	1.66362	0.0343558	Contig12095, Contig8067, Contig793, Contig1673, Contig2705, Contig6480, Contig11554, Contig5664, Contig3122, Contig10758, Contig5929, Contig651, Contig2615, Contig14432, Contig14792, Contig8897, Contig9616, Contig10315, Contig10306, Contig13902, Contig591, Contig14325, Contig9564, Contig13519, Contig5153, Contig5143, Contig11619, Contig6505, Contig7931, Contig5748
7	regulation of intracellular signal transduction	GO:1902531	0.85034	0.393053	0.0337891	Contig12089, Contig12934, Contig13068, Contig13043, Contig13036, Contig12185, Contig14338, Contig12101, Contig11680, Contig13801
7	regulation of lipid biosynthetic process	GO:0046890	0.170068	0.0182815	0.049449	Contig6123, Contig12172
7	stilbene biosynthetic process	GO:0009811	0.85034	0.283364	0.00487208	Contig106, Contig787, Contig420, Contig402, Contig2388, Contig2985, Contig2922, Contig5590, Contig269, Contig1729
7	translation	GO:0006412	7.82313	5.41133	0.00108739	Contig1381, Contig4605, Contig450, Contig1690, Contig8067, Contig16414, Contig793, Contig1673, Contig429, Contig789, Contig787, Contig1308, Contig1653, Contig2724, Contig8369, Contig2705, Contig738, Contig1602, Contig1600, Contig6480, Contig5030, Contig1917, Contig11554, Contig5331, Contig2054, Contig5672, Contig5664, Contig4574, Contig3122, Contig10758, Contig1295, Contig1281, Contig1278, Contig…
8	acetyl-CoA biosynthetic process	GO:0006085	0.255102	0.0548446	0.0490494	Contig8357, Contig5059, Contig3618
8	cellular biogenic amine catabolic process	GO:0042402	0.170068	0.00914077	0.0264166	Contig7162, Contig16204
8	chitin catabolic process	GO:0006032	0.255102	0.0457038	0.035187	Contig1004, Contig2643, Contig6911
8	establishment of protein localization to mitochondrion	GO:0072655	0.42517	0.0914077	0.0111942	Contig6732, Contig9030, Contig3068, Contig2513, Contig12444
8	gene silencing	GO:0016458	0.680272	0.23766	0.0141375	Contig488, Contig15351, Contig62, Contig11254, Contig9363, Contig12507, Contig9564, Contig9859
8	glucose metabolic process	GO:0006006	2.55102	1.61792	0.0239876	Contig2462, Contig3540, Contig104, Contig13156, Contig13138, Contig12042, Contig744, Contig8357, Contig3184, Contig10434, Contig8956, Contig8951, Contig12602, Contig5310, Contig4559, Contig1199, Contig295, Contig2599, Contig263, Contig15128, Contig1470, Contig3618, Contig1734, Contig8101, Contig13871, Contig7326, Contig5782, Contig3237, Contig15055, Contig5756
8	L-ascorbic acid metabolic process	GO:0019852	0.765306	0.35649	0.0464448	Contig792, Contig10434, Contig12602, Contig5314, Contig4559, Contig2357, Contig13612, Contig7309, Contig3278
8	nuclear export	GO:0051168	0.42517	0.0822669	0.00810012	Contig106, Contig420, Contig402, Contig2922, Contig269
8	Ras protein signal transduction	GO:0007265	0.765306	0.35649	0.0464448	Contig12089, Contig12934, Contig13068, Contig13043, Contig13036, Contig12185, Contig14338, Contig12101, Contig13801
8	reductive pentose-phosphate cycle	GO:0019253	0.340136	0.0914077	0.0400497	Contig1199, Contig8101, Contig804, Contig5756
8	regulation of small GTPase mediated signal transduction	GO:0051056	0.765306	0.35649	0.0464448	Contig12089, Contig12934, Contig13068, Contig13043, Contig13036, Contig12185, Contig14338, Contig12101, Contig13801
8	regulation of translation	GO:0006417	2.29592	1.44424	0.032219	Contig8067, Contig793, Contig1673, Contig2705, Contig6480, Contig11554, Contig5664, Contig3122, Contig10758, Contig5929, Contig651, Contig2615, Contig14432, Contig14792, Contig8897, Contig9616, Contig10315, Contig10306, Contig13902, Contig591, Contig14325, Contig5153, Contig5143, Contig11619, Contig6505, Contig7931, Contig5748
8	RNA secondary structure unwinding	GO:0010501	0.42517	0.00914077	4.71595e-05	Contig106, Contig420, Contig402, Contig2922, Contig269
8	RNA transport	GO:0050658	0.42517	0.0731261	0.00565329	Contig106, Contig420, Contig402, Contig2922, Contig269
8	tetraterpenoid metabolic process	GO:0016108	0.85034	0.191956	0.000471652	Contig106, Contig420, Contig402, Contig5059, Contig4595, Contig15541, Contig2954, Contig9687, Contig2922, Contig269
8	trichome morphogenesis	GO:0010090	0.595238	0.210238	0.0221509	Contig11270, Contig7552, Contig1237, Contig12108, Contig13549, Contig10871, Contig5762
9	carotenoid metabolic process	GO:0016116	0.85034	0.191956	0.000471652	Contig106, Contig420, Contig402, Contig5059, Contig4595, Contig15541, Contig2954, Contig9687, Contig2922, Contig269
9	DNA geometric change	GO:0032392	0.510204	0.0365631	0.000122959	Contig106, Contig420, Contig402, Contig14444, Contig2922, Contig269
9	gene silencing by RNA	GO:0031047	0.42517	0.137112	0.0385123	Contig15351, Contig11254, Contig9363, Contig12507, Contig9859
9	maltose transport	GO:0015768	0.170068	0.00914077	0.0264166	Contig7828, Contig10840
9	mRNA transport	GO:0051028	0.42517	0.0548446	0.00239368	Contig106, Contig420, Contig402, Contig2922, Contig269
9	negative regulation of seed germination	GO:0010187	0.170068	0.00914077	0.0264166	Contig9637, Contig14696
9	polyamine catabolic process	GO:0006598	0.170068	0.00914077	0.0264166	Contig7162, Contig16204
9	positive regulation of translation	GO:0045727	0.255102	0.0548446	0.0490494	Contig793, Contig2705, Contig6480
9	posttranscriptional gene silencing	GO:0016441	0.595238	0.182815	0.0124712	Contig488, Contig15351, Contig62, Contig11254, Contig9363, Contig12507, Contig9859
9	protein targeting to mitochondrion	GO:0006626	0.42517	0.0914077	0.0111942	Contig6732, Contig9030, Contig3068, Contig2513, Contig12444
9	regulation of Ras protein signal transduction	GO:0046578	0.765306	0.35649	0.0464448	Contig12089, Contig12934, Contig13068, Contig13043, Contig13036, Contig12185, Contig14338, Contig12101, Contig13801
9	RNA export from nucleus	GO:0006405	0.42517	0.0731261	0.00565329	Contig106, Contig420, Contig402, Contig2922, Contig269
9	RNA-dependent DNA replication	GO:0006278	0.340136	0.0914077	0.0400497	Contig14838, Contig13993, Contig14030, Contig1760
9	tetraterpenoid biosynthetic process	GO:0016109	0.85034	0.173675	0.000255049	Contig106, Contig420, Contig402, Contig5059, Contig4595, Contig15541, Contig2954, Contig9687, Contig2922, Contig269
10	acetyl-CoA biosynthetic process from pyruvate	GO:0006086	0.170068	0.0182815	0.049449	Contig8357, Contig3618
10	carotenoid biosynthetic process	GO:0016117	0.85034	0.173675	0.000255049	Contig106, Contig420, Contig402, Contig5059, Contig4595, Contig15541, Contig2954, Contig9687, Contig2922, Contig269
10	dicarboxylic acid transport	GO:0006835	0.340136	0.0822669	0.0309212	Contig15977, Contig5075, Contig13082, Contig7306
10	DNA duplex unwinding	GO:0032508	0.510204	0.0365631	0.000122959	Contig106, Contig420, Contig402, Contig14444, Contig2922, Contig269
10	mRNA export from nucleus	GO:0006406	0.42517	0.0548446	0.00239368	Contig106, Contig420, Contig402, Contig2922, Contig269
10	posttranscriptional gene silencing by RNA	GO:0035194	0.42517	0.109689	0.0195947	Contig15351, Contig11254, Contig9363, Contig12507, Contig9859
10	regulation of fatty acid metabolic process	GO:0019217	0.170068	0.0182815	0.049449	Contig6123, Contig12172
11	bile acid and bile salt transport	GO:0015721	0.170068	0.0182815	0.049449	Contig8038, Contig7319
11	positive regulation of transcription, DNA-templated	GO:0045893	0.340136	0.0548446	0.0114915	Contig5929, Contig11160, Contig10373, Contig13940
11	regulation of fatty acid biosynthetic process	GO:0042304	0.170068	0.00914077	0.0264166	Contig6123, Contig12172
11	regulation of jasmonic acid metabolic process	GO:0080140	0.170068	0.00914077	0.0264166	Contig6123, Contig12172
11	S-adenosylmethionine cycle	GO:0033353	0.170068	0.00914077	0.0264166	Contig14627, Contig5748
12	regulation of jasmonic acid biosynthetic process	GO:0080141	0.170068	0.00914077	0.0264166	Contig6123, Contig12172
13	production of ta-siRNAs involved in RNA interference	GO:0010267	0.170068	0.0182815	0.049449	Contig12507, Contig9859
15	L-methionine biosynthetic process from S-adenosylmethionine	GO:0019284	0.170068	0.00914077	0.0264166	Contig14627, Contig5748
15	positive regulation of GTPase activity	GO:0043547	0.42517	0.127971	0.0313105	Contig6146, Contig13068, Contig13036, Contig12185, Contig12101
